# Supplementary material for: Comparison of trend analysis of varicella zoster disease burden between China and the world 1990–2021 and disease burden forecast 2030
Source: Front Public Health. 2025 Mar 10;13:1535977. doi: 10.3389/fpubh.2025.1535977 (PMC11931152; doi:10.3389/fpubh.2025.1535977)
Supplement: Supplementary file 1 [file Data_Sheet_1.csv]

	measure_id	measure_name	location_id	location_name	sex_id	sex_name	age_id	age_name	cause_id	cause_name	metric_id	metric_name	year	val	upper	lower
1	1	Deaths	1	Global	1	Male	8	15-19 years	342	Varicella and herpes zoster	1	Number	1990	137.3014885	167.4965244	112.1387886
2	1	Deaths	1	Global	2	Female	8	15-19 years	342	Varicella and herpes zoster	1	Number	1990	120.9231333	145.1211435	98.92394748
3	1	Deaths	1	Global	3	Both	8	15-19 years	342	Varicella and herpes zoster	1	Number	1990	258.2246218	299.8693452	222.3544133
4	1	Deaths	1	Global	1	Male	8	15-19 years	342	Varicella and herpes zoster	2	Percent	1990	0.000328604	0.000394217	0.00027218
5	1	Deaths	1	Global	2	Female	8	15-19 years	342	Varicella and herpes zoster	2	Percent	1990	0.000419202	0.000503333	0.000347836
6	1	Deaths	1	Global	3	Both	8	15-19 years	342	Varicella and herpes zoster	2	Percent	1990	0.000365614	0.000420491	0.000315106
7	1	Deaths	1	Global	1	Male	8	15-19 years	342	Varicella and herpes zoster	3	Rate	1990	0.052030881	0.063473396	0.042495388
8	1	Deaths	1	Global	2	Female	8	15-19 years	342	Varicella and herpes zoster	3	Rate	1990	0.047320843	0.056790249	0.038711903
9	1	Deaths	1	Global	3	Both	8	15-19 years	342	Varicella and herpes zoster	3	Rate	1990	0.049713701	0.057731191	0.042807927
10	1	Deaths	1	Global	1	Male	9	20-24 years	342	Varicella and herpes zoster	1	Number	1990	117.6040477	142.1005946	96.13929006
11	1	Deaths	1	Global	2	Female	9	20-24 years	342	Varicella and herpes zoster	1	Number	1990	95.77720643	116.1976629	79.63584414
12	1	Deaths	1	Global	3	Both	9	20-24 years	342	Varicella and herpes zoster	1	Number	1990	213.3812541	248.8400289	185.4106989
13	1	Deaths	1	Global	1	Male	9	20-24 years	342	Varicella and herpes zoster	2	Percent	1990	0.00024344	0.000296746	0.000199024
14	1	Deaths	1	Global	2	Female	9	20-24 years	342	Varicella and herpes zoster	2	Percent	1990	0.000269078	0.000326249	0.000225368
15	1	Deaths	1	Global	3	Both	9	20-24 years	342	Varicella and herpes zoster	2	Percent	1990	0.000254329	0.000295534	0.000222857
16	1	Deaths	1	Global	1	Male	9	20-24 years	342	Varicella and herpes zoster	3	Rate	1990	0.047429989	0.057309503	0.038773201
17	1	Deaths	1	Global	2	Female	9	20-24 years	342	Varicella and herpes zoster	3	Rate	1990	0.039231252	0.047595665	0.032619597
18	1	Deaths	1	Global	3	Both	9	20-24 years	342	Varicella and herpes zoster	3	Rate	1990	0.043362426	0.050568207	0.037678369
19	1	Deaths	1	Global	1	Male	10	25-29 years	342	Varicella and herpes zoster	1	Number	1990	124.1712846	147.7378836	105.0972812
20	1	Deaths	1	Global	2	Female	10	25-29 years	342	Varicella and herpes zoster	1	Number	1990	106.7420496	127.4669198	87.78874111
21	1	Deaths	1	Global	3	Both	10	25-29 years	342	Varicella and herpes zoster	1	Number	1990	230.9133342	260.6064292	202.7393281
22	1	Deaths	1	Global	1	Male	10	25-29 years	342	Varicella and herpes zoster	2	Percent	1990	0.000260063	0.000312689	0.000219275
23	1	Deaths	1	Global	2	Female	10	25-29 years	342	Varicella and herpes zoster	2	Percent	1990	0.000300706	0.000362968	0.000245983
24	1	Deaths	1	Global	3	Both	10	25-29 years	342	Varicella and herpes zoster	2	Percent	1990	0.000277398	0.000313407	0.000242295
25	1	Deaths	1	Global	1	Male	10	25-29 years	342	Varicella and herpes zoster	3	Rate	1990	0.055802284	0.066393058	0.047230471
26	1	Deaths	1	Global	2	Female	10	25-29 years	342	Varicella and herpes zoster	3	Rate	1990	0.048497163	0.057913297	0.03988592
27	1	Deaths	1	Global	3	Both	10	25-29 years	342	Varicella and herpes zoster	3	Rate	1990	0.052169698	0.058878188	0.045804412
28	1	Deaths	1	Global	1	Male	11	30-34 years	342	Varicella and herpes zoster	1	Number	1990	159.0657043	186.1918822	132.960058
29	1	Deaths	1	Global	2	Female	11	30-34 years	342	Varicella and herpes zoster	1	Number	1990	132.422143	159.5542573	109.3520913
30	1	Deaths	1	Global	3	Both	11	30-34 years	342	Varicella and herpes zoster	1	Number	1990	291.4878473	333.2123247	254.8448734
31	1	Deaths	1	Global	1	Male	11	30-34 years	342	Varicella and herpes zoster	2	Percent	1990	0.000302738	0.000354143	0.000254056
32	1	Deaths	1	Global	2	Female	11	30-34 years	342	Varicella and herpes zoster	2	Percent	1990	0.000378858	0.000452346	0.000314004
33	1	Deaths	1	Global	3	Both	11	30-34 years	342	Varicella and herpes zoster	2	Percent	1990	0.000333165	0.000378681	0.000289781
34	1	Deaths	1	Global	1	Male	11	30-34 years	342	Varicella and herpes zoster	3	Rate	1990	0.081441247	0.095329783	0.068075221
35	1	Deaths	1	Global	2	Female	11	30-34 years	342	Varicella and herpes zoster	3	Rate	1990	0.069655889	0.083927758	0.057520721
36	1	Deaths	1	Global	3	Both	11	30-34 years	342	Varicella and herpes zoster	3	Rate	1990	0.075628137	0.086453784	0.066120915
37	1	Deaths	1	Global	1	Male	12	35-39 years	342	Varicella and herpes zoster	1	Number	1990	143.7147965	171.1160726	121.0151355
38	1	Deaths	1	Global	2	Female	12	35-39 years	342	Varicella and herpes zoster	1	Number	1990	120.5595358	147.4139841	99.53886281
39	1	Deaths	1	Global	3	Both	12	35-39 years	342	Varicella and herpes zoster	1	Number	1990	264.2743323	302.5394417	231.4483061
40	1	Deaths	1	Global	1	Male	12	35-39 years	342	Varicella and herpes zoster	2	Percent	1990	0.000225908	0.000266189	0.000190497
41	1	Deaths	1	Global	2	Female	12	35-39 years	342	Varicella and herpes zoster	2	Percent	1990	0.00030772	0.000368257	0.000255828
42	1	Deaths	1	Global	3	Both	12	35-39 years	342	Varicella and herpes zoster	2	Percent	1990	0.000257115	0.000294285	0.000225675
43	1	Deaths	1	Global	1	Male	12	35-39 years	342	Varicella and herpes zoster	3	Rate	1990	0.080381376	0.095707232	0.067685188
44	1	Deaths	1	Global	2	Female	12	35-39 years	342	Varicella and herpes zoster	3	Rate	1990	0.069505469	0.084987704	0.057386546
45	1	Deaths	1	Global	3	Both	12	35-39 years	342	Varicella and herpes zoster	3	Rate	1990	0.075025828	0.085889053	0.065706725
46	1	Deaths	1	Global	1	Male	13	40-44 years	342	Varicella and herpes zoster	1	Number	1990	87.47289926	104.5700308	73.03031013
47	1	Deaths	1	Global	2	Female	13	40-44 years	342	Varicella and herpes zoster	1	Number	1990	77.03751661	93.28150427	63.81983837
48	1	Deaths	1	Global	3	Both	13	40-44 years	342	Varicella and herpes zoster	1	Number	1990	164.5104159	189.0323426	142.8385184
49	1	Deaths	1	Global	1	Male	13	40-44 years	342	Varicella and herpes zoster	2	Percent	1990	0.000120982	0.000142875	0.000101508
50	1	Deaths	1	Global	2	Female	13	40-44 years	342	Varicella and herpes zoster	2	Percent	1990	0.000181815	0.000221226	0.000151339
51	1	Deaths	1	Global	3	Both	13	40-44 years	342	Varicella and herpes zoster	2	Percent	1990	0.000143466	0.0001624	0.000125487
52	1	Deaths	1	Global	1	Male	13	40-44 years	342	Varicella and herpes zoster	3	Rate	1990	0.059808003	0.071497856	0.049933146
53	1	Deaths	1	Global	2	Female	13	40-44 years	342	Varicella and herpes zoster	3	Rate	1990	0.054938324	0.066522517	0.045512305
54	1	Deaths	1	Global	3	Both	13	40-44 years	342	Varicella and herpes zoster	3	Rate	1990	0.05742442	0.065984105	0.049859572
55	1	Deaths	1	Global	1	Male	14	45-49 years	342	Varicella and herpes zoster	1	Number	1990	83.36813871	99.17109128	69.84154574
56	1	Deaths	1	Global	2	Female	14	45-49 years	342	Varicella and herpes zoster	1	Number	1990	75.51481035	92.18888869	61.85186148
57	1	Deaths	1	Global	3	Both	14	45-49 years	342	Varicella and herpes zoster	1	Number	1990	158.8829491	181.4034204	137.6669272
58	1	Deaths	1	Global	1	Male	14	45-49 years	342	Varicella and herpes zoster	2	Percent	1990	9.97E-05	0.000117864	8.42E-05
59	1	Deaths	1	Global	2	Female	14	45-49 years	342	Varicella and herpes zoster	2	Percent	1990	0.000154804	0.000187794	0.000128151
60	1	Deaths	1	Global	3	Both	14	45-49 years	342	Varicella and herpes zoster	2	Percent	1990	0.00011998	0.000136951	0.000104388
61	1	Deaths	1	Global	1	Male	14	45-49 years	342	Varicella and herpes zoster	3	Rate	1990	0.070415359	0.083763031	0.058990372
62	1	Deaths	1	Global	2	Female	14	45-49 years	342	Varicella and herpes zoster	3	Rate	1990	0.066357087	0.08100909	0.054351052
63	1	Deaths	1	Global	3	Both	14	45-49 years	342	Varicella and herpes zoster	3	Rate	1990	0.068426371	0.078125298	0.059289233
64	1	Deaths	1	Global	1	Male	15	50-54 years	342	Varicella and herpes zoster	1	Number	1990	93.32220948	113.663594	76.74182411
65	1	Deaths	1	Global	2	Female	15	50-54 years	342	Varicella and herpes zoster	1	Number	1990	88.28902742	103.8261	73.89336885
66	1	Deaths	1	Global	3	Both	15	50-54 years	342	Varicella and herpes zoster	1	Number	1990	181.6112369	207.7419704	157.3450596
67	1	Deaths	1	Global	1	Male	15	50-54 years	342	Varicella and herpes zoster	2	Percent	1990	7.86E-05	9.49E-05	6.56E-05
68	1	Deaths	1	Global	2	Female	15	50-54 years	342	Varicella and herpes zoster	2	Percent	1990	0.000126278	0.000147348	0.000105883
69	1	Deaths	1	Global	3	Both	15	50-54 years	342	Varicella and herpes zoster	2	Percent	1990	9.63E-05	0.000108737	8.45E-05
70	1	Deaths	1	Global	1	Male	15	50-54 years	342	Varicella and herpes zoster	3	Rate	1990	0.086686642	0.105581676	0.071285186
71	1	Deaths	1	Global	2	Female	15	50-54 years	342	Varicella and herpes zoster	3	Rate	1990	0.084151462	0.098960407	0.07043044
72	1	Deaths	1	Global	3	Both	15	50-54 years	342	Varicella and herpes zoster	3	Rate	1990	0.085435378	0.09772806	0.07401984
73	1	Deaths	1	Global	1	Male	16	55-59 years	342	Varicella and herpes zoster	1	Number	1990	113.1958394	136.1620496	94.80427305
74	1	Deaths	1	Global	2	Female	16	55-59 years	342	Varicella and herpes zoster	1	Number	1990	102.5526346	126.8295155	83.29422338
75	1	Deaths	1	Global	3	Both	16	55-59 years	342	Varicella and herpes zoster	1	Number	1990	215.748474	245.8433343	185.4877261
76	1	Deaths	1	Global	1	Male	16	55-59 years	342	Varicella and herpes zoster	2	Percent	1990	7.47E-05	8.93E-05	6.27E-05
77	1	Deaths	1	Global	2	Female	16	55-59 years	342	Varicella and herpes zoster	2	Percent	1990	0.000111403	0.000136241	9.29E-05
78	1	Deaths	1	Global	3	Both	16	55-59 years	342	Varicella and herpes zoster	2	Percent	1990	8.86E-05	0.000100299	7.71E-05
79	1	Deaths	1	Global	1	Male	16	55-59 years	342	Varicella and herpes zoster	3	Rate	1990	0.12186267	0.146587286	0.102062955
80	1	Deaths	1	Global	2	Female	16	55-59 years	342	Varicella and herpes zoster	3	Rate	1990	0.111093594	0.137392343	0.090231272
81	1	Deaths	1	Global	3	Both	16	55-59 years	342	Varicella and herpes zoster	3	Rate	1990	0.116494882	0.13274481	0.100155382
82	1	Deaths	1	Global	1	Male	17	60-64 years	342	Varicella and herpes zoster	1	Number	1990	141.016208	168.6360751	118.6956806
83	1	Deaths	1	Global	2	Female	17	60-64 years	342	Varicella and herpes zoster	1	Number	1990	130.4761357	157.1688892	109.3762269
84	1	Deaths	1	Global	3	Both	17	60-64 years	342	Varicella and herpes zoster	1	Number	1990	271.4923437	309.0321323	236.4582137
85	1	Deaths	1	Global	1	Male	17	60-64 years	342	Varicella and herpes zoster	2	Percent	1990	7.32E-05	8.74E-05	6.19E-05
86	1	Deaths	1	Global	2	Female	17	60-64 years	342	Varicella and herpes zoster	2	Percent	1990	0.000105622	0.000126525	8.85E-05
87	1	Deaths	1	Global	3	Both	17	60-64 years	342	Varicella and herpes zoster	2	Percent	1990	8.58E-05	9.71E-05	7.52E-05
88	1	Deaths	1	Global	1	Male	17	60-64 years	342	Varicella and herpes zoster	3	Rate	1990	0.179533029	0.214696918	0.151115927
89	1	Deaths	1	Global	2	Female	17	60-64 years	342	Varicella and herpes zoster	3	Rate	1990	0.158994836	0.191521933	0.133283034
90	1	Deaths	1	Global	3	Both	17	60-64 years	342	Varicella and herpes zoster	3	Rate	1990	0.16903906	0.192412428	0.147225788
91	1	Deaths	1	Global	1	Male	18	65-69 years	342	Varicella and herpes zoster	1	Number	1990	254.81829	308.8692058	211.4571695
92	1	Deaths	1	Global	2	Female	18	65-69 years	342	Varicella and herpes zoster	1	Number	1990	248.8166654	299.8090763	204.0798906
93	1	Deaths	1	Global	3	Both	18	65-69 years	342	Varicella and herpes zoster	1	Number	1990	503.6349554	571.9110191	435.7224592
94	1	Deaths	1	Global	1	Male	18	65-69 years	342	Varicella and herpes zoster	2	Percent	1990	0.000122336	0.000147535	0.000102423
95	1	Deaths	1	Global	2	Female	18	65-69 years	342	Varicella and herpes zoster	2	Percent	1990	0.000163052	0.000195098	0.000135318
96	1	Deaths	1	Global	3	Both	18	65-69 years	342	Varicella and herpes zoster	2	Percent	1990	0.000139559	0.000158195	0.000121248
97	1	Deaths	1	Global	1	Male	18	65-69 years	342	Varicella and herpes zoster	3	Rate	1990	0.444466917	0.538745251	0.368834263
98	1	Deaths	1	Global	2	Female	18	65-69 years	342	Varicella and herpes zoster	3	Rate	1990	0.375412295	0.452349175	0.307913861
99	1	Deaths	1	Global	3	Both	18	65-69 years	342	Varicella and herpes zoster	3	Rate	1990	0.407440471	0.462675779	0.35249929
100	1	Deaths	1	Global	1	Male	19	70-74 years	342	Varicella and herpes zoster	1	Number	1990	254.8814398	304.7695936	215.8685104
101	1	Deaths	1	Global	2	Female	19	70-74 years	342	Varicella and herpes zoster	1	Number	1990	264.610423	315.5122916	221.3766588
102	1	Deaths	1	Global	3	Both	19	70-74 years	342	Varicella and herpes zoster	1	Number	1990	519.4918628	590.9178684	456.6475116
103	1	Deaths	1	Global	1	Male	19	70-74 years	342	Varicella and herpes zoster	2	Percent	1990	0.000122201	0.000144624	0.000102382
104	1	Deaths	1	Global	2	Female	19	70-74 years	342	Varicella and herpes zoster	2	Percent	1990	0.000149647	0.000178228	0.000125417
105	1	Deaths	1	Global	3	Both	19	70-74 years	342	Varicella and herpes zoster	2	Percent	1990	0.000134787	0.000153124	0.000118404
106	1	Deaths	1	Global	1	Male	19	70-74 years	342	Varicella and herpes zoster	3	Rate	1990	0.677542578	0.810158543	0.573835847
107	1	Deaths	1	Global	2	Female	19	70-74 years	342	Varicella and herpes zoster	3	Rate	1990	0.562490566	0.670694243	0.470587215
108	1	Deaths	1	Global	3	Both	19	70-74 years	342	Varicella and herpes zoster	3	Rate	1990	0.613613015	0.697979931	0.539382571
109	1	Deaths	1	Global	1	Male	20	75-79 years	342	Varicella and herpes zoster	1	Number	1990	386.8648998	458.6851701	326.283819
110	1	Deaths	1	Global	2	Female	20	75-79 years	342	Varicella and herpes zoster	1	Number	1990	434.476019	518.6861045	363.5753332
111	1	Deaths	1	Global	3	Both	20	75-79 years	342	Varicella and herpes zoster	1	Number	1990	821.3409188	929.1376872	718.2834203
112	1	Deaths	1	Global	1	Male	20	75-79 years	342	Varicella and herpes zoster	2	Percent	1990	0.000183799	0.000216126	0.000155276
113	1	Deaths	1	Global	2	Female	20	75-79 years	342	Varicella and herpes zoster	2	Percent	1990	0.000203203	0.000239511	0.000170054
114	1	Deaths	1	Global	3	Both	20	75-79 years	342	Varicella and herpes zoster	2	Percent	1990	0.000193576	0.000218182	0.000170151
115	1	Deaths	1	Global	1	Male	20	75-79 years	342	Varicella and herpes zoster	3	Rate	1990	1.533180713	1.817810963	1.293092391
116	1	Deaths	1	Global	2	Female	20	75-79 years	342	Varicella and herpes zoster	3	Rate	1990	1.196156176	1.427995011	1.000959458
117	1	Deaths	1	Global	3	Both	20	75-79 years	342	Varicella and herpes zoster	3	Rate	1990	1.334309245	1.509430466	1.166887204
118	1	Deaths	1	Global	1	Male	22	All ages	342	Varicella and herpes zoster	1	Number	1990	7699.636044	8521.930394	6919.754782
119	1	Deaths	1	Global	2	Female	22	All ages	342	Varicella and herpes zoster	1	Number	1990	7933.286144	8912.399391	7074.783624
120	1	Deaths	1	Global	3	Both	22	All ages	342	Varicella and herpes zoster	1	Number	1990	15632.92219	17384.58447	14140.81926
121	1	Deaths	1	Global	1	Male	22	All ages	342	Varicella and herpes zoster	2	Percent	1990	0.000310333	0.000342787	0.000278056
122	1	Deaths	1	Global	2	Female	22	All ages	342	Varicella and herpes zoster	2	Percent	1990	0.000372652	0.000419307	0.000334566
123	1	Deaths	1	Global	3	Both	22	All ages	342	Varicella and herpes zoster	2	Percent	1990	0.000339102	0.000375189	0.000306691
124	1	Deaths	1	Global	1	Male	22	All ages	342	Varicella and herpes zoster	3	Rate	1990	0.28668551	0.317302525	0.257647688
125	1	Deaths	1	Global	2	Female	22	All ages	342	Varicella and herpes zoster	3	Rate	1990	0.299608929	0.336586174	0.267186674
126	1	Deaths	1	Global	3	Both	22	All ages	342	Varicella and herpes zoster	3	Rate	1990	0.293101349	0.32594323	0.26512594
127	1	Deaths	1	Global	1	Male	27	Age-standardized	342	Varicella and herpes zoster	3	Rate	1990	0.381132883	0.416476641	0.346059074
128	1	Deaths	1	Global	2	Female	27	Age-standardized	342	Varicella and herpes zoster	3	Rate	1990	0.337229586	0.373126421	0.304027874
129	1	Deaths	1	Global	3	Both	27	Age-standardized	342	Varicella and herpes zoster	3	Rate	1990	0.353728488	0.383665513	0.32096887
130	1	Deaths	1	Global	1	Male	30	80-84 years	342	Varicella and herpes zoster	1	Number	1990	478.1704988	576.8236319	398.8613099
131	1	Deaths	1	Global	2	Female	30	80-84 years	342	Varicella and herpes zoster	1	Number	1990	603.7352762	723.8695015	495.4455833
132	1	Deaths	1	Global	3	Both	30	80-84 years	342	Varicella and herpes zoster	1	Number	1990	1081.905775	1243.318347	941.6398817
133	1	Deaths	1	Global	1	Male	30	80-84 years	342	Varicella and herpes zoster	2	Percent	1990	0.000287844	0.000347069	0.000237714
134	1	Deaths	1	Global	2	Female	30	80-84 years	342	Varicella and herpes zoster	2	Percent	1990	0.00028925	0.00034564	0.000237228
135	1	Deaths	1	Global	3	Both	30	80-84 years	342	Varicella and herpes zoster	2	Percent	1990	0.000288633	0.000330862	0.000252564
136	1	Deaths	1	Global	1	Male	30	80-84 years	342	Varicella and herpes zoster	3	Rate	1990	3.599749103	4.342426722	3.002695997
137	1	Deaths	1	Global	2	Female	30	80-84 years	342	Varicella and herpes zoster	3	Rate	1990	2.732762775	3.276541402	2.242597543
138	1	Deaths	1	Global	3	Both	30	80-84 years	342	Varicella and herpes zoster	3	Rate	1990	3.058310724	3.514588721	2.661809758
139	1	Deaths	1	Global	1	Male	31	85-89 years	342	Varicella and herpes zoster	1	Number	1990	411.3866348	507.1105036	335.0915512
140	1	Deaths	1	Global	2	Female	31	85-89 years	342	Varicella and herpes zoster	1	Number	1990	635.1297008	761.8162965	527.9035527
141	1	Deaths	1	Global	3	Both	31	85-89 years	342	Varicella and herpes zoster	1	Number	1990	1046.516336	1208.43503	898.8141923
142	1	Deaths	1	Global	1	Male	31	85-89 years	342	Varicella and herpes zoster	2	Percent	1990	0.000425793	0.000526302	0.000347087
143	1	Deaths	1	Global	2	Female	31	85-89 years	342	Varicella and herpes zoster	2	Percent	1990	0.00041596	0.000499964	0.000345883
144	1	Deaths	1	Global	3	Both	31	85-89 years	342	Varicella and herpes zoster	2	Percent	1990	0.000419785	0.000486205	0.00036294
145	1	Deaths	1	Global	1	Male	31	85-89 years	342	Varicella and herpes zoster	3	Rate	1990	8.123651365	10.01391048	6.617052444
146	1	Deaths	1	Global	2	Female	31	85-89 years	342	Varicella and herpes zoster	3	Rate	1990	6.321578118	7.582516175	5.254333946
147	1	Deaths	1	Global	3	Both	31	85-89 years	342	Varicella and herpes zoster	3	Rate	1990	6.925493444	7.997016956	5.948050292
148	1	Deaths	1	Global	1	Male	32	90-94 years	342	Varicella and herpes zoster	1	Number	1990	166.0591869	205.4525054	134.3437078
149	1	Deaths	1	Global	2	Female	32	90-94 years	342	Varicella and herpes zoster	1	Number	1990	330.018648	396.2906028	260.7667721
150	1	Deaths	1	Global	3	Both	32	90-94 years	342	Varicella and herpes zoster	1	Number	1990	496.0778349	578.7906772	400.3646839
151	1	Deaths	1	Global	1	Male	32	90-94 years	342	Varicella and herpes zoster	2	Percent	1990	0.000477061	0.000589567	0.000385275
152	1	Deaths	1	Global	2	Female	32	90-94 years	342	Varicella and herpes zoster	2	Percent	1990	0.000476144	0.000570828	0.000377308
153	1	Deaths	1	Global	3	Both	32	90-94 years	342	Varicella and herpes zoster	2	Percent	1990	0.000476455	0.000557184	0.000385167
154	1	Deaths	1	Global	1	Male	32	90-94 years	342	Varicella and herpes zoster	3	Rate	1990	13.19018166	16.31921677	10.67100197
155	1	Deaths	1	Global	2	Female	32	90-94 years	342	Varicella and herpes zoster	3	Rate	1990	10.90528406	13.09520423	8.616894047
156	1	Deaths	1	Global	3	Both	32	90-94 years	342	Varicella and herpes zoster	3	Rate	1990	11.5765723	13.50677585	9.342990922
157	1	Deaths	1	Global	1	Male	39	0-14 years	342	Varicella and herpes zoster	1	Number	1990	4485.539504	5338.541576	3781.410867
158	1	Deaths	1	Global	2	Female	39	0-14 years	342	Varicella and herpes zoster	1	Number	1990	4211.382568	5109.156349	3483.305334
159	1	Deaths	1	Global	3	Both	39	0-14 years	342	Varicella and herpes zoster	1	Number	1990	8696.922072	10419.08344	7340.315737
160	1	Deaths	1	Global	1	Male	39	0-14 years	342	Varicella and herpes zoster	2	Percent	1990	0.000664837	0.000785096	0.000566876
161	1	Deaths	1	Global	2	Female	39	0-14 years	342	Varicella and herpes zoster	2	Percent	1990	0.000726113	0.000875853	0.000605568
162	1	Deaths	1	Global	3	Both	39	0-14 years	342	Varicella and herpes zoster	2	Percent	1990	0.000693159	0.000817499	0.000593885
163	1	Deaths	1	Global	1	Male	39	0-14 years	342	Varicella and herpes zoster	3	Rate	1990	0.502023618	0.597491997	0.423217221
164	1	Deaths	1	Global	2	Female	39	0-14 years	342	Varicella and herpes zoster	3	Rate	1990	0.497999771	0.604162326	0.411903984
165	1	Deaths	1	Global	3	Both	39	0-14 years	342	Varicella and herpes zoster	3	Rate	1990	0.500067029	0.599090121	0.422063099
166	1	Deaths	1	Global	1	Male	235	95+ years	342	Varicella and herpes zoster	1	Number	1990	61.68297309	80.53004918	46.50509193
167	1	Deaths	1	Global	2	Female	235	95+ years	342	Varicella and herpes zoster	1	Number	1990	154.822651	189.3986351	114.4914171
168	1	Deaths	1	Global	3	Both	235	95+ years	342	Varicella and herpes zoster	1	Number	1990	216.5056241	257.9901443	165.1442224
169	1	Deaths	1	Global	1	Male	235	95+ years	342	Varicella and herpes zoster	2	Percent	1990	0.000709322	0.000925991	0.000536436
170	1	Deaths	1	Global	2	Female	235	95+ years	342	Varicella and herpes zoster	2	Percent	1990	0.000638376	0.000780774	0.000471708
171	1	Deaths	1	Global	3	Both	235	95+ years	342	Varicella and herpes zoster	2	Percent	1990	0.000657103	0.000784132	0.000499451
172	1	Deaths	1	Global	1	Male	235	95+ years	342	Varicella and herpes zoster	3	Rate	1990	23.70314353	30.94557896	17.87068317
173	1	Deaths	1	Global	2	Female	235	95+ years	342	Varicella and herpes zoster	3	Rate	1990	20.42905132	24.99139765	15.10729225
174	1	Deaths	1	Global	3	Both	235	95+ years	342	Varicella and herpes zoster	3	Rate	1990	21.26593592	25.34068988	16.22104029
175	1	Deaths	1	Global	1	Male	8	15-19 years	342	Varicella and herpes zoster	1	Number	1992	131.8628402	156.0607034	109.388411
176	1	Deaths	1	Global	2	Female	8	15-19 years	342	Varicella and herpes zoster	1	Number	1992	117.7288937	143.1086602	96.22950395
177	1	Deaths	1	Global	3	Both	8	15-19 years	342	Varicella and herpes zoster	1	Number	1992	249.5917339	288.3907018	215.509017
178	1	Deaths	1	Global	1	Male	8	15-19 years	342	Varicella and herpes zoster	2	Percent	1992	0.000337251	0.000403122	0.000282231
179	1	Deaths	1	Global	2	Female	8	15-19 years	342	Varicella and herpes zoster	2	Percent	1992	0.000415795	0.000502257	0.000345253
180	1	Deaths	1	Global	3	Both	8	15-19 years	342	Varicella and herpes zoster	2	Percent	1992	0.000370222	0.000423256	0.000322531
181	1	Deaths	1	Global	1	Male	8	15-19 years	342	Varicella and herpes zoster	3	Rate	1992	0.05025698	0.059479529	0.041691284
182	1	Deaths	1	Global	2	Female	8	15-19 years	342	Varicella and herpes zoster	3	Rate	1992	0.046182982	0.056139019	0.037749148
183	1	Deaths	1	Global	3	Both	8	15-19 years	342	Varicella and herpes zoster	3	Rate	1992	0.048249352	0.055749701	0.041660716
184	1	Deaths	1	Global	1	Male	9	20-24 years	342	Varicella and herpes zoster	1	Number	1992	114.9778705	137.3175519	95.1946361
185	1	Deaths	1	Global	2	Female	9	20-24 years	342	Varicella and herpes zoster	1	Number	1992	93.93494768	115.1321007	76.49841754
186	1	Deaths	1	Global	3	Both	9	20-24 years	342	Varicella and herpes zoster	1	Number	1992	208.9128182	241.4353224	182.4174087
187	1	Deaths	1	Global	1	Male	9	20-24 years	342	Varicella and herpes zoster	2	Percent	1992	0.000239287	0.000286485	0.00019787
188	1	Deaths	1	Global	2	Female	9	20-24 years	342	Varicella and herpes zoster	2	Percent	1992	0.000259044	0.000313518	0.000211693
189	1	Deaths	1	Global	3	Both	9	20-24 years	342	Varicella and herpes zoster	2	Percent	1992	0.000247788	0.000286058	0.000214467
190	1	Deaths	1	Global	1	Male	9	20-24 years	342	Varicella and herpes zoster	3	Rate	1992	0.045477899	0.05431405	0.037652916
191	1	Deaths	1	Global	2	Female	9	20-24 years	342	Varicella and herpes zoster	3	Rate	1992	0.037903602	0.046456846	0.030867804
192	1	Deaths	1	Global	3	Both	9	20-24 years	342	Varicella and herpes zoster	3	Rate	1992	0.041728539	0.04822463	0.036436309
193	1	Deaths	1	Global	1	Male	10	25-29 years	342	Varicella and herpes zoster	1	Number	1992	126.4529078	150.996732	105.4912518
194	1	Deaths	1	Global	2	Female	10	25-29 years	342	Varicella and herpes zoster	1	Number	1992	109.2466535	131.9153765	91.46711918
195	1	Deaths	1	Global	3	Both	10	25-29 years	342	Varicella and herpes zoster	1	Number	1992	235.6995613	273.2494174	206.7397587
196	1	Deaths	1	Global	1	Male	10	25-29 years	342	Varicella and herpes zoster	2	Percent	1992	0.000251949	0.000299119	0.000211133
197	1	Deaths	1	Global	2	Female	10	25-29 years	342	Varicella and herpes zoster	2	Percent	1992	0.000291804	0.000350561	0.000240981
198	1	Deaths	1	Global	3	Both	10	25-29 years	342	Varicella and herpes zoster	2	Percent	1992	0.000268964	0.000310759	0.000234766
199	1	Deaths	1	Global	1	Male	10	25-29 years	342	Varicella and herpes zoster	3	Rate	1992	0.053803913	0.064246961	0.044885027
200	1	Deaths	1	Global	2	Female	10	25-29 years	342	Varicella and herpes zoster	3	Rate	1992	0.047110519	0.05688597	0.039443437
201	1	Deaths	1	Global	3	Both	10	25-29 years	342	Varicella and herpes zoster	3	Rate	1992	0.050479659	0.058521693	0.044277352
202	1	Deaths	1	Global	1	Male	11	30-34 years	342	Varicella and herpes zoster	1	Number	1992	157.7915669	186.9101998	134.2360523
203	1	Deaths	1	Global	2	Female	11	30-34 years	342	Varicella and herpes zoster	1	Number	1992	132.4900746	155.7743907	112.5121703
204	1	Deaths	1	Global	3	Both	11	30-34 years	342	Varicella and herpes zoster	1	Number	1992	290.2816415	328.7602347	254.7223083
205	1	Deaths	1	Global	1	Male	11	30-34 years	342	Varicella and herpes zoster	2	Percent	1992	0.000283142	0.000336669	0.000238659
206	1	Deaths	1	Global	2	Female	11	30-34 years	342	Varicella and herpes zoster	2	Percent	1992	0.000359235	0.000425265	0.000302935
207	1	Deaths	1	Global	3	Both	11	30-34 years	342	Varicella and herpes zoster	2	Percent	1992	0.000313436	0.000357141	0.000271472
208	1	Deaths	1	Global	1	Male	11	30-34 years	342	Varicella and herpes zoster	3	Rate	1992	0.07818127	0.092608731	0.066510177
209	1	Deaths	1	Global	2	Female	11	30-34 years	342	Varicella and herpes zoster	3	Rate	1992	0.067224069	0.079038286	0.057087491
210	1	Deaths	1	Global	3	Both	11	30-34 years	342	Varicella and herpes zoster	3	Rate	1992	0.072767776	0.082413586	0.063853765
211	1	Deaths	1	Global	1	Male	12	35-39 years	342	Varicella and herpes zoster	1	Number	1992	144.8174207	171.1334888	122.5456005
212	1	Deaths	1	Global	2	Female	12	35-39 years	342	Varicella and herpes zoster	1	Number	1992	119.3039451	143.5210458	99.8651448
213	1	Deaths	1	Global	3	Both	12	35-39 years	342	Varicella and herpes zoster	1	Number	1992	264.1213658	299.4419007	233.0914672
214	1	Deaths	1	Global	1	Male	12	35-39 years	342	Varicella and herpes zoster	2	Percent	1992	0.000211831	0.000249227	0.000181013
215	1	Deaths	1	Global	2	Female	12	35-39 years	342	Varicella and herpes zoster	2	Percent	1992	0.000293176	0.000346967	0.000245972
216	1	Deaths	1	Global	3	Both	12	35-39 years	342	Varicella and herpes zoster	2	Percent	1992	0.000242187	0.000274423	0.000214478
217	1	Deaths	1	Global	1	Male	12	35-39 years	342	Varicella and herpes zoster	3	Rate	1992	0.077325849	0.09137742	0.06543372
218	1	Deaths	1	Global	2	Female	12	35-39 years	342	Varicella and herpes zoster	3	Rate	1992	0.065872743	0.079244027	0.055139761
219	1	Deaths	1	Global	3	Both	12	35-39 years	342	Varicella and herpes zoster	3	Rate	1992	0.071695195	0.081282881	0.063272194
220	1	Deaths	1	Global	1	Male	13	40-44 years	342	Varicella and herpes zoster	1	Number	1992	91.06236987	109.8974035	76.42751582
221	1	Deaths	1	Global	2	Female	13	40-44 years	342	Varicella and herpes zoster	1	Number	1992	80.02193964	96.32546594	65.87470856
222	1	Deaths	1	Global	3	Both	13	40-44 years	342	Varicella and herpes zoster	1	Number	1992	171.0843095	194.5278264	149.1205821
223	1	Deaths	1	Global	1	Male	13	40-44 years	342	Varicella and herpes zoster	2	Percent	1992	0.000113234	0.0001355	9.62E-05
224	1	Deaths	1	Global	2	Female	13	40-44 years	342	Varicella and herpes zoster	2	Percent	1992	0.000174736	0.000210033	0.000146762
225	1	Deaths	1	Global	3	Both	13	40-44 years	342	Varicella and herpes zoster	2	Percent	1992	0.000135549	0.000154494	0.000118665
226	1	Deaths	1	Global	1	Male	13	40-44 years	342	Varicella and herpes zoster	3	Rate	1992	0.057489116	0.069379972	0.048249901
227	1	Deaths	1	Global	2	Female	13	40-44 years	342	Varicella and herpes zoster	3	Rate	1992	0.052539617	0.063243944	0.043251038
228	1	Deaths	1	Global	3	Both	13	40-44 years	342	Varicella and herpes zoster	3	Rate	1992	0.055062885	0.062608098	0.047993936
229	1	Deaths	1	Global	1	Male	14	45-49 years	342	Varicella and herpes zoster	1	Number	1992	83.84929592	99.85511798	69.75849645
230	1	Deaths	1	Global	2	Female	14	45-49 years	342	Varicella and herpes zoster	1	Number	1992	75.49422628	90.27446784	63.47355539
231	1	Deaths	1	Global	3	Both	14	45-49 years	342	Varicella and herpes zoster	1	Number	1992	159.3435222	182.2813563	140.0346234
232	1	Deaths	1	Global	1	Male	14	45-49 years	342	Varicella and herpes zoster	2	Percent	1992	9.67E-05	0.000114257	8.19E-05
233	1	Deaths	1	Global	2	Female	14	45-49 years	342	Varicella and herpes zoster	2	Percent	1992	0.000150344	0.00017815	0.0001277
234	1	Deaths	1	Global	3	Both	14	45-49 years	342	Varicella and herpes zoster	2	Percent	1992	0.000116385	0.000132246	0.000103118
235	1	Deaths	1	Global	1	Male	14	45-49 years	342	Varicella and herpes zoster	3	Rate	1992	0.067484975	0.080367045	0.056144185
236	1	Deaths	1	Global	2	Female	14	45-49 years	342	Varicella and herpes zoster	3	Rate	1992	0.063258338	0.07564304	0.053185943
237	1	Deaths	1	Global	3	Both	14	45-49 years	342	Varicella and herpes zoster	3	Rate	1992	0.06541422	0.074830734	0.057487468
238	1	Deaths	1	Global	1	Male	15	50-54 years	342	Varicella and herpes zoster	1	Number	1992	91.32811646	109.0955627	75.79962437
239	1	Deaths	1	Global	2	Female	15	50-54 years	342	Varicella and herpes zoster	1	Number	1992	86.13341886	101.4468606	71.79690069
240	1	Deaths	1	Global	3	Both	15	50-54 years	342	Varicella and herpes zoster	1	Number	1992	177.4615353	202.9457463	153.870043
241	1	Deaths	1	Global	1	Male	15	50-54 years	342	Varicella and herpes zoster	2	Percent	1992	7.58E-05	9.08E-05	6.31E-05
242	1	Deaths	1	Global	2	Female	15	50-54 years	342	Varicella and herpes zoster	2	Percent	1992	0.000122333	0.000143177	0.000102803
243	1	Deaths	1	Global	3	Both	15	50-54 years	342	Varicella and herpes zoster	2	Percent	1992	9.30E-05	0.000105856	8.11E-05
244	1	Deaths	1	Global	1	Male	15	50-54 years	342	Varicella and herpes zoster	3	Rate	1992	0.083383146	0.099604936	0.069205535
245	1	Deaths	1	Global	2	Female	15	50-54 years	342	Varicella and herpes zoster	3	Rate	1992	0.080665724	0.095007078	0.067239279
246	1	Deaths	1	Global	3	Both	15	50-54 years	342	Varicella and herpes zoster	3	Rate	1992	0.082041709	0.093823238	0.071135197
247	1	Deaths	1	Global	1	Male	16	55-59 years	342	Varicella and herpes zoster	1	Number	1992	110.5079121	132.1487383	93.11121923
248	1	Deaths	1	Global	2	Female	16	55-59 years	342	Varicella and herpes zoster	1	Number	1992	101.5376161	121.8748709	83.84180425
249	1	Deaths	1	Global	3	Both	16	55-59 years	342	Varicella and herpes zoster	1	Number	1992	212.0455282	241.9462405	185.9837929
250	1	Deaths	1	Global	1	Male	16	55-59 years	342	Varicella and herpes zoster	2	Percent	1992	7.19E-05	8.49E-05	6.04E-05
251	1	Deaths	1	Global	2	Female	16	55-59 years	342	Varicella and herpes zoster	2	Percent	1992	0.000108469	0.000129339	8.92E-05
252	1	Deaths	1	Global	3	Both	16	55-59 years	342	Varicella and herpes zoster	2	Percent	1992	8.58E-05	9.74E-05	7.50E-05
253	1	Deaths	1	Global	1	Male	16	55-59 years	342	Varicella and herpes zoster	3	Rate	1992	0.115520097	0.138142462	0.097334362
254	1	Deaths	1	Global	2	Female	16	55-59 years	342	Varicella and herpes zoster	3	Rate	1992	0.106385926	0.127694262	0.087845158
255	1	Deaths	1	Global	3	Both	16	55-59 years	342	Varicella and herpes zoster	3	Rate	1992	0.110958233	0.126604544	0.097320765
256	1	Deaths	1	Global	1	Male	17	60-64 years	342	Varicella and herpes zoster	1	Number	1992	140.5424603	167.2257972	118.255535
257	1	Deaths	1	Global	2	Female	17	60-64 years	342	Varicella and herpes zoster	1	Number	1992	130.509225	155.5193305	108.5907787
258	1	Deaths	1	Global	3	Both	17	60-64 years	342	Varicella and herpes zoster	1	Number	1992	271.0516853	309.4567033	236.8333576
259	1	Deaths	1	Global	1	Male	17	60-64 years	342	Varicella and herpes zoster	2	Percent	1992	7.03E-05	8.32E-05	5.96E-05
260	1	Deaths	1	Global	2	Female	17	60-64 years	342	Varicella and herpes zoster	2	Percent	1992	0.000102994	0.000122126	8.60E-05
261	1	Deaths	1	Global	3	Both	17	60-64 years	342	Varicella and herpes zoster	2	Percent	1992	8.30E-05	9.44E-05	7.31E-05
262	1	Deaths	1	Global	1	Male	17	60-64 years	342	Varicella and herpes zoster	3	Rate	1992	0.171784156	0.204399029	0.144542989
263	1	Deaths	1	Global	2	Female	17	60-64 years	342	Varicella and herpes zoster	3	Rate	1992	0.154476914	0.184080062	0.1285332
264	1	Deaths	1	Global	3	Both	17	60-64 years	342	Varicella and herpes zoster	3	Rate	1992	0.162991533	0.186085626	0.142415023
265	1	Deaths	1	Global	1	Male	18	65-69 years	342	Varicella and herpes zoster	1	Number	1992	255.8284454	305.3407504	211.6988606
266	1	Deaths	1	Global	2	Female	18	65-69 years	342	Varicella and herpes zoster	1	Number	1992	247.2500239	297.987276	204.8690763
267	1	Deaths	1	Global	3	Both	18	65-69 years	342	Varicella and herpes zoster	1	Number	1992	503.0784693	574.112364	438.1775761
268	1	Deaths	1	Global	1	Male	18	65-69 years	342	Varicella and herpes zoster	2	Percent	1992	0.000116445	0.000138634	9.68E-05
269	1	Deaths	1	Global	2	Female	18	65-69 years	342	Varicella and herpes zoster	2	Percent	1992	0.000156404	0.000186306	0.000128839
270	1	Deaths	1	Global	3	Both	18	65-69 years	342	Varicella and herpes zoster	2	Percent	1992	0.000133171	0.000152424	0.000116771
271	1	Deaths	1	Global	1	Male	18	65-69 years	342	Varicella and herpes zoster	3	Rate	1992	0.416575527	0.497198362	0.344717587
272	1	Deaths	1	Global	2	Female	18	65-69 years	342	Varicella and herpes zoster	3	Rate	1992	0.353851701	0.426464285	0.293198237
273	1	Deaths	1	Global	3	Both	18	65-69 years	342	Varicella and herpes zoster	3	Rate	1992	0.383192278	0.437298429	0.333757602
274	1	Deaths	1	Global	1	Male	19	70-74 years	342	Varicella and herpes zoster	1	Number	1992	258.9543647	305.4883006	216.7278172
275	1	Deaths	1	Global	2	Female	19	70-74 years	342	Varicella and herpes zoster	1	Number	1992	264.2512372	318.5984784	222.5720798
276	1	Deaths	1	Global	3	Both	19	70-74 years	342	Varicella and herpes zoster	1	Number	1992	523.2056019	590.7991365	456.4919654
277	1	Deaths	1	Global	1	Male	19	70-74 years	342	Varicella and herpes zoster	2	Percent	1992	0.000116536	0.000136505	9.66E-05
278	1	Deaths	1	Global	2	Female	19	70-74 years	342	Varicella and herpes zoster	2	Percent	1992	0.000141945	0.000171659	0.000120599
279	1	Deaths	1	Global	3	Both	19	70-74 years	342	Varicella and herpes zoster	2	Percent	1992	0.000128114	0.000144429	0.000111709
280	1	Deaths	1	Global	1	Male	19	70-74 years	342	Varicella and herpes zoster	3	Rate	1992	0.636929079	0.751384833	0.53306786
281	1	Deaths	1	Global	2	Female	19	70-74 years	342	Varicella and herpes zoster	3	Rate	1992	0.520710979	0.627803023	0.438581581
282	1	Deaths	1	Global	3	Both	19	70-74 years	342	Varicella and herpes zoster	3	Rate	1992	0.572404561	0.646354166	0.499417595
283	1	Deaths	1	Global	1	Male	20	75-79 years	342	Varicella and herpes zoster	1	Number	1992	384.9474259	461.4694895	323.3837544
284	1	Deaths	1	Global	2	Female	20	75-79 years	342	Varicella and herpes zoster	1	Number	1992	428.8667277	522.7120993	355.0007031
285	1	Deaths	1	Global	3	Both	20	75-79 years	342	Varicella and herpes zoster	1	Number	1992	813.8141536	926.3044205	711.4366641
286	1	Deaths	1	Global	1	Male	20	75-79 years	342	Varicella and herpes zoster	2	Percent	1992	0.000183157	0.000218664	0.00015371
287	1	Deaths	1	Global	2	Female	20	75-79 years	342	Varicella and herpes zoster	2	Percent	1992	0.000202482	0.000245361	0.000168609
288	1	Deaths	1	Global	3	Both	20	75-79 years	342	Varicella and herpes zoster	2	Percent	1992	0.00019285	0.000216774	0.000169716
289	1	Deaths	1	Global	1	Male	20	75-79 years	342	Varicella and herpes zoster	3	Rate	1992	1.505976019	1.805342595	1.265129071
290	1	Deaths	1	Global	2	Female	20	75-79 years	342	Varicella and herpes zoster	3	Rate	1992	1.185025232	1.444334537	0.980921958
291	1	Deaths	1	Global	3	Both	20	75-79 years	342	Varicella and herpes zoster	3	Rate	1992	1.317878398	1.500043444	1.152089832
292	1	Deaths	1	Global	1	Male	22	All ages	342	Varicella and herpes zoster	1	Number	1992	7648.379105	8540.482985	6835.776193
293	1	Deaths	1	Global	2	Female	22	All ages	342	Varicella and herpes zoster	1	Number	1992	7877.967435	8736.573377	7091.827572
294	1	Deaths	1	Global	3	Both	22	All ages	342	Varicella and herpes zoster	1	Number	1992	15526.34654	17238.37133	14036.95134
295	1	Deaths	1	Global	1	Male	22	All ages	342	Varicella and herpes zoster	2	Percent	1992	0.000301791	0.000335926	0.000271237
296	1	Deaths	1	Global	2	Female	22	All ages	342	Varicella and herpes zoster	2	Percent	1992	0.000363656	0.000403832	0.0003274
297	1	Deaths	1	Global	3	Both	22	All ages	342	Varicella and herpes zoster	2	Percent	1992	0.000330295	0.000363958	0.000299783
298	1	Deaths	1	Global	1	Male	22	All ages	342	Varicella and herpes zoster	3	Rate	1992	0.276100662	0.308304933	0.246766316
299	1	Deaths	1	Global	2	Female	22	All ages	342	Varicella and herpes zoster	3	Rate	1992	0.28888069	0.320365293	0.260053378
300	1	Deaths	1	Global	3	Both	22	All ages	342	Varicella and herpes zoster	3	Rate	1992	0.282440605	0.313584139	0.255346936
301	1	Deaths	1	Global	1	Male	27	Age-standardized	342	Varicella and herpes zoster	3	Rate	1992	0.366658438	0.399602719	0.331202339
302	1	Deaths	1	Global	2	Female	27	Age-standardized	342	Varicella and herpes zoster	3	Rate	1992	0.324057126	0.356338063	0.291104759
303	1	Deaths	1	Global	3	Both	27	Age-standardized	342	Varicella and herpes zoster	3	Rate	1992	0.340023284	0.370392412	0.309588934
304	1	Deaths	1	Global	1	Male	30	80-84 years	342	Varicella and herpes zoster	1	Number	1992	480.933259	579.4013556	401.1681145
305	1	Deaths	1	Global	2	Female	30	80-84 years	342	Varicella and herpes zoster	1	Number	1992	604.2138432	723.9135946	493.0010449
306	1	Deaths	1	Global	3	Both	30	80-84 years	342	Varicella and herpes zoster	1	Number	1992	1085.147102	1249.172146	931.4410517
307	1	Deaths	1	Global	1	Male	30	80-84 years	342	Varicella and herpes zoster	2	Percent	1992	0.000275911	0.000332979	0.000231033
308	1	Deaths	1	Global	2	Female	30	80-84 years	342	Varicella and herpes zoster	2	Percent	1992	0.000278102	0.00033314	0.000229138
309	1	Deaths	1	Global	3	Both	30	80-84 years	342	Varicella and herpes zoster	2	Percent	1992	0.000277123	0.000319402	0.000238161
310	1	Deaths	1	Global	1	Male	30	80-84 years	342	Varicella and herpes zoster	3	Rate	1992	3.409126904	4.107124456	2.843706453
311	1	Deaths	1	Global	2	Female	30	80-84 years	342	Varicella and herpes zoster	3	Rate	1992	2.582134473	3.093676633	2.106861681
312	1	Deaths	1	Global	3	Both	30	80-84 years	342	Varicella and herpes zoster	3	Rate	1992	2.893184861	3.330503241	2.483378654
313	1	Deaths	1	Global	1	Male	31	85-89 years	342	Varicella and herpes zoster	1	Number	1992	427.5595375	515.3172713	351.8576344
314	1	Deaths	1	Global	2	Female	31	85-89 years	342	Varicella and herpes zoster	1	Number	1992	650.9460935	786.6376086	531.2440112
315	1	Deaths	1	Global	3	Both	31	85-89 years	342	Varicella and herpes zoster	1	Number	1992	1078.505631	1231.707403	914.0502329
316	1	Deaths	1	Global	1	Male	31	85-89 years	342	Varicella and herpes zoster	2	Percent	1992	0.000406321	0.000491983	0.000331684
317	1	Deaths	1	Global	2	Female	31	85-89 years	342	Varicella and herpes zoster	2	Percent	1992	0.000398774	0.000478366	0.000325267
318	1	Deaths	1	Global	3	Both	31	85-89 years	342	Varicella and herpes zoster	2	Percent	1992	0.000401733	0.000458239	0.000341589
319	1	Deaths	1	Global	1	Male	31	85-89 years	342	Varicella and herpes zoster	3	Rate	1992	7.661785333	9.234387179	6.305221674
320	1	Deaths	1	Global	2	Female	31	85-89 years	342	Varicella and herpes zoster	3	Rate	1992	5.926253099	7.161596962	4.836478011
321	1	Deaths	1	Global	3	Both	31	85-89 years	342	Varicella and herpes zoster	3	Rate	1992	6.510935881	7.43581461	5.518119041
322	1	Deaths	1	Global	1	Male	32	90-94 years	342	Varicella and herpes zoster	1	Number	1992	177.3571896	223.2809962	143.0603879
323	1	Deaths	1	Global	2	Female	32	90-94 years	342	Varicella and herpes zoster	1	Number	1992	346.4818025	412.4403624	274.8262322
324	1	Deaths	1	Global	3	Both	32	90-94 years	342	Varicella and herpes zoster	1	Number	1992	523.8389921	607.8811156	434.4410826
325	1	Deaths	1	Global	1	Male	32	90-94 years	342	Varicella and herpes zoster	2	Percent	1992	0.000458733	0.000580986	0.000369353
326	1	Deaths	1	Global	2	Female	32	90-94 years	342	Varicella and herpes zoster	2	Percent	1992	0.000451266	0.000534686	0.00035844
327	1	Deaths	1	Global	3	Both	32	90-94 years	342	Varicella and herpes zoster	2	Percent	1992	0.000453772	0.000525807	0.00037779
328	1	Deaths	1	Global	1	Male	32	90-94 years	342	Varicella and herpes zoster	3	Rate	1992	12.48284184	15.71507401	10.0689473
329	1	Deaths	1	Global	2	Female	32	90-94 years	342	Varicella and herpes zoster	3	Rate	1992	10.12229727	12.04924451	8.02891465
330	1	Deaths	1	Global	3	Both	32	90-94 years	342	Varicella and herpes zoster	3	Rate	1992	10.81470923	12.54976741	8.969080302
331	1	Deaths	1	Global	1	Male	39	0-14 years	342	Varicella and herpes zoster	1	Number	1992	4403.780239	5345.827659	3723.508094
332	1	Deaths	1	Global	2	Female	39	0-14 years	342	Varicella and herpes zoster	1	Number	1992	4127.354144	4954.630299	3460.175284
333	1	Deaths	1	Global	3	Both	39	0-14 years	342	Varicella and herpes zoster	1	Number	1992	8531.134382	10275.57442	7215.330078
334	1	Deaths	1	Global	1	Male	39	0-14 years	342	Varicella and herpes zoster	2	Percent	1992	0.000675328	0.000801459	0.000571034
335	1	Deaths	1	Global	2	Female	39	0-14 years	342	Varicella and herpes zoster	2	Percent	1992	0.000736816	0.000877817	0.000615828
336	1	Deaths	1	Global	3	Both	39	0-14 years	342	Varicella and herpes zoster	2	Percent	1992	0.00070374	0.000828705	0.000602228
337	1	Deaths	1	Global	1	Male	39	0-14 years	342	Varicella and herpes zoster	3	Rate	1992	0.482799722	0.586079225	0.408219434
338	1	Deaths	1	Global	2	Female	39	0-14 years	342	Varicella and herpes zoster	3	Rate	1992	0.47968638	0.575833474	0.402146
339	1	Deaths	1	Global	3	Both	39	0-14 years	342	Varicella and herpes zoster	3	Rate	1992	0.48128846	0.579701968	0.407056664
340	1	Deaths	1	Global	1	Male	235	95+ years	342	Varicella and herpes zoster	1	Number	1992	65.82588382	83.85174548	51.3384427
341	1	Deaths	1	Global	2	Female	235	95+ years	342	Varicella and herpes zoster	1	Number	1992	162.2026228	199.4450043	120.1900794
342	1	Deaths	1	Global	3	Both	235	95+ years	342	Varicella and herpes zoster	1	Number	1992	228.0285066	269.7033668	174.5889698
343	1	Deaths	1	Global	1	Male	235	95+ years	342	Varicella and herpes zoster	2	Percent	1992	0.000695163	0.000886771	0.000541633
344	1	Deaths	1	Global	2	Female	235	95+ years	342	Varicella and herpes zoster	2	Percent	1992	0.000612942	0.00075168	0.000455077
345	1	Deaths	1	Global	3	Both	235	95+ years	342	Varicella and herpes zoster	2	Percent	1992	0.000634614	0.000749408	0.000486821
346	1	Deaths	1	Global	1	Male	235	95+ years	342	Varicella and herpes zoster	3	Rate	1992	23.18955572	29.53981946	18.08582898
347	1	Deaths	1	Global	2	Female	235	95+ years	342	Varicella and herpes zoster	3	Rate	1992	19.67741428	24.19542858	14.58071358
348	1	Deaths	1	Global	3	Both	235	95+ years	342	Varicella and herpes zoster	3	Rate	1992	20.57705769	24.33775417	15.7547289
349	1	Deaths	1	Global	1	Male	8	15-19 years	342	Varicella and herpes zoster	1	Number	1997	129.3812469	154.1912666	107.4240009
350	1	Deaths	1	Global	2	Female	8	15-19 years	342	Varicella and herpes zoster	1	Number	1997	118.1446688	142.7527303	98.12140553
351	1	Deaths	1	Global	3	Both	8	15-19 years	342	Varicella and herpes zoster	1	Number	1997	247.5259157	285.0957846	212.3701283
352	1	Deaths	1	Global	1	Male	8	15-19 years	342	Varicella and herpes zoster	2	Percent	1997	0.000322045	0.000379885	0.000267532
353	1	Deaths	1	Global	2	Female	8	15-19 years	342	Varicella and herpes zoster	2	Percent	1997	0.000405485	0.000484598	0.00033755
354	1	Deaths	1	Global	3	Both	8	15-19 years	342	Varicella and herpes zoster	2	Percent	1997	0.000357103	0.000407361	0.000309465
355	1	Deaths	1	Global	1	Male	8	15-19 years	342	Varicella and herpes zoster	3	Rate	1997	0.047338707	0.056416331	0.039304872
356	1	Deaths	1	Global	2	Female	8	15-19 years	342	Varicella and herpes zoster	3	Rate	1997	0.04472158	0.054036528	0.037142127
357	1	Deaths	1	Global	3	Both	8	15-19 years	342	Varicella and herpes zoster	3	Rate	1997	0.046052375	0.053042276	0.039511615
358	1	Deaths	1	Global	1	Male	9	20-24 years	342	Varicella and herpes zoster	1	Number	1997	109.5788061	129.1579364	93.70179781
359	1	Deaths	1	Global	2	Female	9	20-24 years	342	Varicella and herpes zoster	1	Number	1997	93.95643914	114.2724697	78.88808188
360	1	Deaths	1	Global	3	Both	9	20-24 years	342	Varicella and herpes zoster	1	Number	1997	203.5352453	231.2611283	180.0195497
361	1	Deaths	1	Global	1	Male	9	20-24 years	342	Varicella and herpes zoster	2	Percent	1997	0.000221457	0.000261893	0.000189182
362	1	Deaths	1	Global	2	Female	9	20-24 years	342	Varicella and herpes zoster	2	Percent	1997	0.000244292	0.000299325	0.000204776
363	1	Deaths	1	Global	3	Both	9	20-24 years	342	Varicella and herpes zoster	2	Percent	1997	0.000231418	0.000265049	0.000203862
364	1	Deaths	1	Global	1	Male	9	20-24 years	342	Varicella and herpes zoster	3	Rate	1997	0.043443069	0.051205314	0.037148549
365	1	Deaths	1	Global	2	Female	9	20-24 years	342	Varicella and herpes zoster	3	Rate	1997	0.037437626	0.045532696	0.03143353
366	1	Deaths	1	Global	3	Both	9	20-24 years	342	Varicella and herpes zoster	3	Rate	1997	0.040447911	0.045957787	0.035774712
367	1	Deaths	1	Global	1	Male	10	25-29 years	342	Varicella and herpes zoster	1	Number	1997	124.4684971	148.0136089	104.1414779
368	1	Deaths	1	Global	2	Female	10	25-29 years	342	Varicella and herpes zoster	1	Number	1997	109.8088114	131.2699022	91.56672373
369	1	Deaths	1	Global	3	Both	10	25-29 years	342	Varicella and herpes zoster	1	Number	1997	234.2773084	269.3998275	206.9771899
370	1	Deaths	1	Global	1	Male	10	25-29 years	342	Varicella and herpes zoster	2	Percent	1997	0.000231286	0.000274966	0.000192932
371	1	Deaths	1	Global	2	Female	10	25-29 years	342	Varicella and herpes zoster	2	Percent	1997	0.000261491	0.000317435	0.000216004
372	1	Deaths	1	Global	3	Both	10	25-29 years	342	Varicella and herpes zoster	2	Percent	1997	0.000244462	0.000281959	0.000210934
373	1	Deaths	1	Global	1	Male	10	25-29 years	342	Varicella and herpes zoster	3	Rate	1997	0.050113104	0.059592761	0.041929106
374	1	Deaths	1	Global	2	Female	10	25-29 years	342	Varicella and herpes zoster	3	Rate	1997	0.044936734	0.053719192	0.037471578
375	1	Deaths	1	Global	3	Both	10	25-29 years	342	Varicella and herpes zoster	3	Rate	1997	0.047545993	0.05467402	0.042005502
376	1	Deaths	1	Global	1	Male	11	30-34 years	342	Varicella and herpes zoster	1	Number	1997	169.7445574	198.0568328	144.3073832
377	1	Deaths	1	Global	2	Female	11	30-34 years	342	Varicella and herpes zoster	1	Number	1997	146.5357624	174.12584	123.2010192
378	1	Deaths	1	Global	3	Both	11	30-34 years	342	Varicella and herpes zoster	1	Number	1997	316.2803198	358.6865523	279.8338119
379	1	Deaths	1	Global	1	Male	11	30-34 years	342	Varicella and herpes zoster	2	Percent	1997	0.000267841	0.000313902	0.00022722
380	1	Deaths	1	Global	2	Female	11	30-34 years	342	Varicella and herpes zoster	2	Percent	1997	0.000330328	0.000397443	0.000274042
381	1	Deaths	1	Global	3	Both	11	30-34 years	342	Varicella and herpes zoster	2	Percent	1997	0.000293555	0.000335977	0.000256083
382	1	Deaths	1	Global	1	Male	11	30-34 years	342	Varicella and herpes zoster	3	Rate	1997	0.072865178	0.085018611	0.061945923
383	1	Deaths	1	Global	2	Female	11	30-34 years	342	Varicella and herpes zoster	3	Rate	1997	0.063900729	0.0759321	0.053725008
384	1	Deaths	1	Global	3	Both	11	30-34 years	342	Varicella and herpes zoster	3	Rate	1997	0.06841824	0.07759162	0.060534076
385	1	Deaths	1	Global	1	Male	12	35-39 years	342	Varicella and herpes zoster	1	Number	1997	143.3005081	165.3757908	122.6217372
386	1	Deaths	1	Global	2	Female	12	35-39 years	342	Varicella and herpes zoster	1	Number	1997	119.8427069	143.9397384	99.60311904
387	1	Deaths	1	Global	3	Both	12	35-39 years	342	Varicella and herpes zoster	1	Number	1997	263.143215	297.133705	232.2384043
388	1	Deaths	1	Global	1	Male	12	35-39 years	342	Varicella and herpes zoster	2	Percent	1997	0.000194439	0.00022572	0.000164612
389	1	Deaths	1	Global	2	Female	12	35-39 years	342	Varicella and herpes zoster	2	Percent	1997	0.000267274	0.000323201	0.000218127
390	1	Deaths	1	Global	3	Both	12	35-39 years	342	Varicella and herpes zoster	2	Percent	1997	0.000221979	0.000250304	0.000194489
391	1	Deaths	1	Global	1	Male	12	35-39 years	342	Varicella and herpes zoster	3	Rate	1997	0.071908328	0.082985725	0.061531702
392	1	Deaths	1	Global	2	Female	12	35-39 years	342	Varicella and herpes zoster	3	Rate	1997	0.061856066	0.074293599	0.051409529
393	1	Deaths	1	Global	3	Both	12	35-39 years	342	Varicella and herpes zoster	3	Rate	1997	0.066953015	0.075601408	0.05908973
394	1	Deaths	1	Global	1	Male	13	40-44 years	342	Varicella and herpes zoster	1	Number	1997	96.94857005	113.0560776	82.20877348
395	1	Deaths	1	Global	2	Female	13	40-44 years	342	Varicella and herpes zoster	1	Number	1997	84.64607307	99.37815043	71.3356061
396	1	Deaths	1	Global	3	Both	13	40-44 years	342	Varicella and herpes zoster	1	Number	1997	181.5946431	204.4204473	160.724567
397	1	Deaths	1	Global	1	Male	13	40-44 years	342	Varicella and herpes zoster	2	Percent	1997	0.000104427	0.00012199	8.88E-05
398	1	Deaths	1	Global	2	Female	13	40-44 years	342	Varicella and herpes zoster	2	Percent	1997	0.000161968	0.000189302	0.000136461
399	1	Deaths	1	Global	3	Both	13	40-44 years	342	Varicella and herpes zoster	2	Percent	1997	0.000125151	0.000140259	0.000110286
400	1	Deaths	1	Global	1	Male	13	40-44 years	342	Varicella and herpes zoster	3	Rate	1997	0.053245814	0.062092333	0.045150466
401	1	Deaths	1	Global	2	Female	13	40-44 years	342	Varicella and herpes zoster	3	Rate	1997	0.048248468	0.056645788	0.040661469
402	1	Deaths	1	Global	3	Both	13	40-44 years	342	Varicella and herpes zoster	3	Rate	1997	0.050793545	0.057178114	0.044956009
403	1	Deaths	1	Global	1	Male	14	45-49 years	342	Varicella and herpes zoster	1	Number	1997	89.69113671	105.1517472	77.1470936
404	1	Deaths	1	Global	2	Female	14	45-49 years	342	Varicella and herpes zoster	1	Number	1997	80.56718529	95.69232916	66.9612775
405	1	Deaths	1	Global	3	Both	14	45-49 years	342	Varicella and herpes zoster	1	Number	1997	170.258322	195.6497883	150.8402698
406	1	Deaths	1	Global	1	Male	14	45-49 years	342	Varicella and herpes zoster	2	Percent	1997	8.53E-05	0.000100188	7.35E-05
407	1	Deaths	1	Global	2	Female	14	45-49 years	342	Varicella and herpes zoster	2	Percent	1997	0.000136464	0.000160961	0.000114317
408	1	Deaths	1	Global	3	Both	14	45-49 years	342	Varicella and herpes zoster	2	Percent	1997	0.000103668	0.000118155	9.23E-05
409	1	Deaths	1	Global	1	Male	14	45-49 years	342	Varicella and herpes zoster	3	Rate	1997	0.059163049	0.069361346	0.05088861
410	1	Deaths	1	Global	2	Female	14	45-49 years	342	Varicella and herpes zoster	3	Rate	1997	0.055004624	0.065330824	0.045715633
411	1	Deaths	1	Global	3	Both	14	45-49 years	342	Varicella and herpes zoster	3	Rate	1997	0.057119596	0.065638124	0.050605076
412	1	Deaths	1	Global	1	Male	15	50-54 years	342	Varicella and herpes zoster	1	Number	1997	90.72705685	107.5999279	76.33740006
413	1	Deaths	1	Global	2	Female	15	50-54 years	342	Varicella and herpes zoster	1	Number	1997	84.67515533	101.0240623	71.06602303
414	1	Deaths	1	Global	3	Both	15	50-54 years	342	Varicella and herpes zoster	1	Number	1997	175.4022122	198.2956366	153.2063654
415	1	Deaths	1	Global	1	Male	15	50-54 years	342	Varicella and herpes zoster	2	Percent	1997	7.58E-05	8.91E-05	6.29E-05
416	1	Deaths	1	Global	2	Female	15	50-54 years	342	Varicella and herpes zoster	2	Percent	1997	0.000118014	0.000141479	9.93E-05
417	1	Deaths	1	Global	3	Both	15	50-54 years	342	Varicella and herpes zoster	2	Percent	1997	9.16E-05	0.000103164	8.05E-05
418	1	Deaths	1	Global	1	Male	15	50-54 years	342	Varicella and herpes zoster	3	Rate	1997	0.078001919	0.092508245	0.065630517
419	1	Deaths	1	Global	2	Female	15	50-54 years	342	Varicella and herpes zoster	3	Rate	1997	0.07475902	0.089193339	0.062743625
420	1	Deaths	1	Global	3	Both	15	50-54 years	342	Varicella and herpes zoster	3	Rate	1997	0.076402009	0.086373967	0.066733902
421	1	Deaths	1	Global	1	Male	16	55-59 years	342	Varicella and herpes zoster	1	Number	1997	106.1390384	125.0183493	89.30119803
422	1	Deaths	1	Global	2	Female	16	55-59 years	342	Varicella and herpes zoster	1	Number	1997	97.6826439	115.1449559	81.53956729
423	1	Deaths	1	Global	3	Both	16	55-59 years	342	Varicella and herpes zoster	1	Number	1997	203.8216823	231.9498833	179.8000729
424	1	Deaths	1	Global	1	Male	16	55-59 years	342	Varicella and herpes zoster	2	Percent	1997	6.79E-05	7.93E-05	5.74E-05
425	1	Deaths	1	Global	2	Female	16	55-59 years	342	Varicella and herpes zoster	2	Percent	1997	0.000102431	0.000120545	8.58E-05
426	1	Deaths	1	Global	3	Both	16	55-59 years	342	Varicella and herpes zoster	2	Percent	1997	8.10E-05	9.23E-05	7.14E-05
427	1	Deaths	1	Global	1	Male	16	55-59 years	342	Varicella and herpes zoster	3	Rate	1997	0.105192264	0.123903168	0.088504619
428	1	Deaths	1	Global	2	Female	16	55-59 years	342	Varicella and herpes zoster	3	Rate	1997	0.096228756	0.113431162	0.080325949
429	1	Deaths	1	Global	3	Both	16	55-59 years	342	Varicella and herpes zoster	3	Rate	1997	0.100696985	0.114593568	0.08882924
430	1	Deaths	1	Global	1	Male	17	60-64 years	342	Varicella and herpes zoster	1	Number	1997	136.754627	161.718686	116.3448733
431	1	Deaths	1	Global	2	Female	17	60-64 years	342	Varicella and herpes zoster	1	Number	1997	133.6432935	157.4135159	111.7878782
432	1	Deaths	1	Global	3	Both	17	60-64 years	342	Varicella and herpes zoster	1	Number	1997	270.3979206	305.470432	238.5997657
433	1	Deaths	1	Global	1	Male	17	60-64 years	342	Varicella and herpes zoster	2	Percent	1997	6.78E-05	7.97E-05	5.77E-05
434	1	Deaths	1	Global	2	Female	17	60-64 years	342	Varicella and herpes zoster	2	Percent	1997	0.00010302	0.000121101	8.63E-05
435	1	Deaths	1	Global	3	Both	17	60-64 years	342	Varicella and herpes zoster	2	Percent	1997	8.16E-05	9.18E-05	7.15E-05
436	1	Deaths	1	Global	1	Male	17	60-64 years	342	Varicella and herpes zoster	3	Rate	1997	0.157254694	0.185960965	0.133785436
437	1	Deaths	1	Global	2	Female	17	60-64 years	342	Varicella and herpes zoster	3	Rate	1997	0.147600379	0.173853053	0.123462486
438	1	Deaths	1	Global	3	Both	17	60-64 years	342	Varicella and herpes zoster	3	Rate	1997	0.152330175	0.17208847	0.134416508
439	1	Deaths	1	Global	1	Male	18	65-69 years	342	Varicella and herpes zoster	1	Number	1997	266.3882491	318.0845749	220.498606
440	1	Deaths	1	Global	2	Female	18	65-69 years	342	Varicella and herpes zoster	1	Number	1997	256.5420524	304.9035091	212.0897981
441	1	Deaths	1	Global	3	Both	18	65-69 years	342	Varicella and herpes zoster	1	Number	1997	522.9303016	596.9617142	457.0315971
442	1	Deaths	1	Global	1	Male	18	65-69 years	342	Varicella and herpes zoster	2	Percent	1997	0.000108946	0.000129711	9.04E-05
443	1	Deaths	1	Global	2	Female	18	65-69 years	342	Varicella and herpes zoster	2	Percent	1997	0.000152241	0.00018043	0.00012618
444	1	Deaths	1	Global	3	Both	18	65-69 years	342	Varicella and herpes zoster	2	Percent	1997	0.000126612	0.000143832	0.000110424
445	1	Deaths	1	Global	1	Male	18	65-69 years	342	Varicella and herpes zoster	3	Rate	1997	0.379083159	0.452649491	0.313780012
446	1	Deaths	1	Global	2	Female	18	65-69 years	342	Varicella and herpes zoster	3	Rate	1997	0.33446036	0.397510414	0.276506832
447	1	Deaths	1	Global	3	Both	18	65-69 years	342	Varicella and herpes zoster	3	Rate	1997	0.355795423	0.406165496	0.310958745
448	1	Deaths	1	Global	1	Male	19	70-74 years	342	Varicella and herpes zoster	1	Number	1997	270.7791061	323.1599512	227.5283711
449	1	Deaths	1	Global	2	Female	19	70-74 years	342	Varicella and herpes zoster	1	Number	1997	274.7058995	329.783248	224.4469488
450	1	Deaths	1	Global	3	Both	19	70-74 years	342	Varicella and herpes zoster	1	Number	1997	545.4850056	622.4229458	472.2298541
451	1	Deaths	1	Global	1	Male	19	70-74 years	342	Varicella and herpes zoster	2	Percent	1997	0.000105491	0.00012506	8.85E-05
452	1	Deaths	1	Global	2	Female	19	70-74 years	342	Varicella and herpes zoster	2	Percent	1997	0.000130472	0.000157226	0.000106935
453	1	Deaths	1	Global	3	Both	19	70-74 years	342	Varicella and herpes zoster	2	Percent	1997	0.000116747	0.000133852	0.000101322
454	1	Deaths	1	Global	1	Male	19	70-74 years	342	Varicella and herpes zoster	3	Rate	1997	0.550549199	0.65705015	0.462611626
455	1	Deaths	1	Global	2	Female	19	70-74 years	342	Varicella and herpes zoster	3	Rate	1997	0.456621506	0.548172149	0.373080097
456	1	Deaths	1	Global	3	Both	19	70-74 years	342	Varicella and herpes zoster	3	Rate	1997	0.498870639	0.569233855	0.431875499
457	1	Deaths	1	Global	1	Male	20	75-79 years	342	Varicella and herpes zoster	1	Number	1997	403.712884	473.4837489	335.5910221
458	1	Deaths	1	Global	2	Female	20	75-79 years	342	Varicella and herpes zoster	1	Number	1997	449.3230601	546.4566145	370.4941217
459	1	Deaths	1	Global	3	Both	20	75-79 years	342	Varicella and herpes zoster	1	Number	1997	853.0359441	964.2360636	747.4835516
460	1	Deaths	1	Global	1	Male	20	75-79 years	342	Varicella and herpes zoster	2	Percent	1997	0.000179616	0.00021203	0.000149975
461	1	Deaths	1	Global	2	Female	20	75-79 years	342	Varicella and herpes zoster	2	Percent	1997	0.000205561	0.000250506	0.00016973
462	1	Deaths	1	Global	3	Both	20	75-79 years	342	Varicella and herpes zoster	2	Percent	1997	0.000192398	0.000217858	0.000168273
463	1	Deaths	1	Global	1	Male	20	75-79 years	342	Varicella and herpes zoster	3	Rate	1997	1.384023473	1.623214539	1.150485581
464	1	Deaths	1	Global	2	Female	20	75-79 years	342	Varicella and herpes zoster	3	Rate	1997	1.118195223	1.359923917	0.922019798
465	1	Deaths	1	Global	3	Both	20	75-79 years	342	Varicella and herpes zoster	3	Rate	1997	1.230002183	1.390342893	1.077804993
466	1	Deaths	1	Global	1	Male	22	All ages	342	Varicella and herpes zoster	1	Number	1997	7614.85015	8474.865871	6855.722815
467	1	Deaths	1	Global	2	Female	22	All ages	342	Varicella and herpes zoster	1	Number	1997	7966.043545	8809.068781	7213.136728
468	1	Deaths	1	Global	3	Both	22	All ages	342	Varicella and herpes zoster	1	Number	1997	15580.8937	17303.29328	14087.80277
469	1	Deaths	1	Global	1	Male	22	All ages	342	Varicella and herpes zoster	2	Percent	1997	0.0002873	0.000317291	0.000259756
470	1	Deaths	1	Global	2	Female	22	All ages	342	Varicella and herpes zoster	2	Percent	1997	0.000353036	0.000386939	0.00031951
471	1	Deaths	1	Global	3	Both	22	All ages	342	Varicella and herpes zoster	2	Percent	1997	0.000317525	0.000348374	0.000287485
472	1	Deaths	1	Global	1	Male	22	All ages	342	Varicella and herpes zoster	3	Rate	1997	0.25725005	0.286303687	0.231604694
473	1	Deaths	1	Global	2	Female	22	All ages	342	Varicella and herpes zoster	3	Rate	1997	0.273467183	0.302407489	0.247620562
474	1	Deaths	1	Global	3	Both	22	All ages	342	Varicella and herpes zoster	3	Rate	1997	0.265293565	0.294620608	0.239870928
475	1	Deaths	1	Global	1	Male	27	Age-standardized	342	Varicella and herpes zoster	3	Rate	1997	0.342821191	0.37585368	0.31218917
476	1	Deaths	1	Global	2	Female	27	Age-standardized	342	Varicella and herpes zoster	3	Rate	1997	0.307988158	0.338716279	0.278682059
477	1	Deaths	1	Global	3	Both	27	Age-standardized	342	Varicella and herpes zoster	3	Rate	1997	0.321151386	0.350269772	0.291521919
478	1	Deaths	1	Global	1	Male	30	80-84 years	342	Varicella and herpes zoster	1	Number	1997	500.121107	588.0696858	421.6985129
479	1	Deaths	1	Global	2	Female	30	80-84 years	342	Varicella and herpes zoster	1	Number	1997	630.8318308	749.7832989	521.5273801
480	1	Deaths	1	Global	3	Both	30	80-84 years	342	Varicella and herpes zoster	1	Number	1997	1130.952938	1303.976392	995.7665568
481	1	Deaths	1	Global	1	Male	30	80-84 years	342	Varicella and herpes zoster	2	Percent	1997	0.00027091	0.000318387	0.000227896
482	1	Deaths	1	Global	2	Female	30	80-84 years	342	Varicella and herpes zoster	2	Percent	1997	0.00028041	0.000333651	0.000232854
483	1	Deaths	1	Global	3	Both	30	80-84 years	342	Varicella and herpes zoster	2	Percent	1997	0.000276128	0.00031619	0.000242595
484	1	Deaths	1	Global	1	Male	30	80-84 years	342	Varicella and herpes zoster	3	Rate	1997	3.240174057	3.80997345	2.732091411
485	1	Deaths	1	Global	2	Female	30	80-84 years	342	Varicella and herpes zoster	3	Rate	1997	2.532316569	3.009817479	2.093541196
486	1	Deaths	1	Global	3	Both	30	80-84 years	342	Varicella and herpes zoster	3	Rate	1997	2.80311701	3.231963314	2.46805157
487	1	Deaths	1	Global	1	Male	31	85-89 years	342	Varicella and herpes zoster	1	Number	1997	468.3871509	577.4659781	380.9434135
488	1	Deaths	1	Global	2	Female	31	85-89 years	342	Varicella and herpes zoster	1	Number	1997	704.379216	829.6576674	580.5415243
489	1	Deaths	1	Global	3	Both	31	85-89 years	342	Varicella and herpes zoster	1	Number	1997	1172.766367	1348.370824	993.9263884
490	1	Deaths	1	Global	1	Male	31	85-89 years	342	Varicella and herpes zoster	2	Percent	1997	0.000377811	0.000466467	0.000308432
491	1	Deaths	1	Global	2	Female	31	85-89 years	342	Varicella and herpes zoster	2	Percent	1997	0.000381254	0.000449602	0.000314126
492	1	Deaths	1	Global	3	Both	31	85-89 years	342	Varicella and herpes zoster	2	Percent	1997	0.000379872	0.000436238	0.000322454
493	1	Deaths	1	Global	1	Male	31	85-89 years	342	Varicella and herpes zoster	3	Rate	1997	7.036739654	8.675468015	5.723042611
494	1	Deaths	1	Global	2	Female	31	85-89 years	342	Varicella and herpes zoster	3	Rate	1997	5.41986827	6.383827297	4.466995214
495	1	Deaths	1	Global	3	Both	31	85-89 years	342	Varicella and herpes zoster	3	Rate	1997	5.967501786	6.861047115	5.057492834
496	1	Deaths	1	Global	1	Male	32	90-94 years	342	Varicella and herpes zoster	1	Number	1997	220.8749603	271.855532	177.8669463
497	1	Deaths	1	Global	2	Female	32	90-94 years	342	Varicella and herpes zoster	1	Number	1997	426.4581134	508.2322798	343.4036561
498	1	Deaths	1	Global	3	Both	32	90-94 years	342	Varicella and herpes zoster	1	Number	1997	647.3330737	754.7329034	533.1264418
499	1	Deaths	1	Global	1	Male	32	90-94 years	342	Varicella and herpes zoster	2	Percent	1997	0.000424886	0.00052526	0.000343375
500	1	Deaths	1	Global	2	Female	32	90-94 years	342	Varicella and herpes zoster	2	Percent	1997	0.000437213	0.000522416	0.000352404
501	1	Deaths	1	Global	3	Both	32	90-94 years	342	Varicella and herpes zoster	2	Percent	1997	0.00043293	0.000504451	0.000356798
502	1	Deaths	1	Global	1	Male	32	90-94 years	342	Varicella and herpes zoster	3	Rate	1997	11.46292016	14.10869866	9.230899696
503	1	Deaths	1	Global	2	Female	32	90-94 years	342	Varicella and herpes zoster	3	Rate	1997	9.517180232	11.34211791	7.663670557
504	1	Deaths	1	Global	3	Both	32	90-94 years	342	Varicella and herpes zoster	3	Rate	1997	10.10227669	11.77835789	8.319968568
505	1	Deaths	1	Global	1	Male	39	0-14 years	342	Varicella and herpes zoster	1	Number	1997	4205.905015	5055.209745	3539.10303
506	1	Deaths	1	Global	2	Female	39	0-14 years	342	Varicella and herpes zoster	1	Number	1997	3941.849231	4735.691606	3282.279675
507	1	Deaths	1	Global	3	Both	39	0-14 years	342	Varicella and herpes zoster	1	Number	1997	8147.754245	9704.191968	6920.243947
508	1	Deaths	1	Global	1	Male	39	0-14 years	342	Varicella and herpes zoster	2	Percent	1997	0.000706694	0.000834302	0.000596879
509	1	Deaths	1	Global	2	Female	39	0-14 years	342	Varicella and herpes zoster	2	Percent	1997	0.000772067	0.000914908	0.000649915
510	1	Deaths	1	Global	3	Both	39	0-14 years	342	Varicella and herpes zoster	2	Percent	1997	0.000736878	0.000862012	0.000636142
511	1	Deaths	1	Global	1	Male	39	0-14 years	342	Varicella and herpes zoster	3	Rate	1997	0.445984855	0.536043248	0.375278649
512	1	Deaths	1	Global	2	Female	39	0-14 years	342	Varicella and herpes zoster	3	Rate	1997	0.446582917	0.536519498	0.371858472
513	1	Deaths	1	Global	3	Both	39	0-14 years	342	Varicella and herpes zoster	3	Rate	1997	0.446273994	0.531524194	0.379040017
514	1	Deaths	1	Global	1	Male	235	95+ years	342	Varicella and herpes zoster	1	Number	1997	81.94763328	102.9989563	64.60346995
515	1	Deaths	1	Global	2	Female	235	95+ years	342	Varicella and herpes zoster	1	Number	1997	212.4514029	255.413613	163.067853
516	1	Deaths	1	Global	3	Both	235	95+ years	342	Varicella and herpes zoster	1	Number	1997	294.3990361	345.5406056	233.2332651
517	1	Deaths	1	Global	1	Male	235	95+ years	342	Varicella and herpes zoster	2	Percent	1997	0.000667285	0.000840129	0.000524561
518	1	Deaths	1	Global	2	Female	235	95+ years	342	Varicella and herpes zoster	2	Percent	1997	0.000629069	0.000758909	0.000483669
519	1	Deaths	1	Global	3	Both	235	95+ years	342	Varicella and herpes zoster	2	Percent	1997	0.000639262	0.000750643	0.000506483
520	1	Deaths	1	Global	1	Male	235	95+ years	342	Varicella and herpes zoster	3	Rate	1997	21.60393933	27.15372138	17.03147961
521	1	Deaths	1	Global	2	Female	235	95+ years	342	Varicella and herpes zoster	3	Rate	1997	19.7880496	23.78961576	15.18839001
522	1	Deaths	1	Global	3	Both	235	95+ years	342	Varicella and herpes zoster	3	Rate	1997	20.26211843	23.78195515	16.05236247
523	1	Deaths	1	Global	1	Male	8	15-19 years	342	Varicella and herpes zoster	1	Number	1994	129.3684646	155.2138946	108.0622676
524	1	Deaths	1	Global	2	Female	8	15-19 years	342	Varicella and herpes zoster	1	Number	1994	116.9714905	141.6211374	96.6893691
525	1	Deaths	1	Global	3	Both	8	15-19 years	342	Varicella and herpes zoster	1	Number	1994	246.3399551	286.3054772	214.843069
526	1	Deaths	1	Global	1	Male	8	15-19 years	342	Varicella and herpes zoster	2	Percent	1994	0.000225043	0.000282048	0.00016397
527	1	Deaths	1	Global	2	Female	8	15-19 years	342	Varicella and herpes zoster	2	Percent	1994	0.000383671	0.000468349	0.000318069
528	1	Deaths	1	Global	3	Both	8	15-19 years	342	Varicella and herpes zoster	2	Percent	1994	0.000279637	0.00033054	0.000227247
529	1	Deaths	1	Global	1	Male	8	15-19 years	342	Varicella and herpes zoster	3	Rate	1994	0.049122905	0.058936754	0.041032662
530	1	Deaths	1	Global	2	Female	8	15-19 years	342	Varicella and herpes zoster	3	Rate	1994	0.045712898	0.055346073	0.037786569
531	1	Deaths	1	Global	3	Both	8	15-19 years	342	Varicella and herpes zoster	3	Rate	1994	0.047442443	0.055139375	0.041376479
532	1	Deaths	1	Global	1	Male	9	20-24 years	342	Varicella and herpes zoster	1	Number	1994	113.3700684	135.3393659	95.36587161
533	1	Deaths	1	Global	2	Female	9	20-24 years	342	Varicella and herpes zoster	1	Number	1994	93.66177607	112.3681091	78.31687894
534	1	Deaths	1	Global	3	Both	9	20-24 years	342	Varicella and herpes zoster	1	Number	1994	207.0318445	237.1785849	180.8068711
535	1	Deaths	1	Global	1	Male	9	20-24 years	342	Varicella and herpes zoster	2	Percent	1994	0.000188389	0.000230426	0.000150071
536	1	Deaths	1	Global	2	Female	9	20-24 years	342	Varicella and herpes zoster	2	Percent	1994	0.000237407	0.000288609	0.000197914
537	1	Deaths	1	Global	3	Both	9	20-24 years	342	Varicella and herpes zoster	2	Percent	1994	0.000207694	0.000240927	0.000173893
538	1	Deaths	1	Global	1	Male	9	20-24 years	342	Varicella and herpes zoster	3	Rate	1994	0.044614435	0.053259996	0.037529257
539	1	Deaths	1	Global	2	Female	9	20-24 years	342	Varicella and herpes zoster	3	Rate	1994	0.037437514	0.044914616	0.031304011
540	1	Deaths	1	Global	3	Both	9	20-24 years	342	Varicella and herpes zoster	3	Rate	1994	0.041053934	0.047031962	0.035853582
541	1	Deaths	1	Global	1	Male	10	25-29 years	342	Varicella and herpes zoster	1	Number	1994	126.3113701	151.4828442	107.1600257
542	1	Deaths	1	Global	2	Female	10	25-29 years	342	Varicella and herpes zoster	1	Number	1994	109.6058444	129.7101117	92.19400878
543	1	Deaths	1	Global	3	Both	10	25-29 years	342	Varicella and herpes zoster	1	Number	1994	235.9172145	270.271311	207.7249838
544	1	Deaths	1	Global	1	Male	10	25-29 years	342	Varicella and herpes zoster	2	Percent	1994	0.000229304	0.000278943	0.000192675
545	1	Deaths	1	Global	2	Female	10	25-29 years	342	Varicella and herpes zoster	2	Percent	1994	0.000273273	0.000327764	0.000226894
546	1	Deaths	1	Global	3	Both	10	25-29 years	342	Varicella and herpes zoster	2	Percent	1994	0.000247805	0.000282736	0.000215306
547	1	Deaths	1	Global	1	Male	10	25-29 years	342	Varicella and herpes zoster	3	Rate	1994	0.052161624	0.062556452	0.044252873
548	1	Deaths	1	Global	2	Female	10	25-29 years	342	Varicella and herpes zoster	3	Rate	1994	0.046021853	0.054463334	0.038710884
549	1	Deaths	1	Global	3	Both	10	25-29 years	342	Varicella and herpes zoster	3	Rate	1994	0.049117262	0.056269683	0.043247724
550	1	Deaths	1	Global	1	Male	11	30-34 years	342	Varicella and herpes zoster	1	Number	1994	163.1845059	190.1107136	138.3214696
551	1	Deaths	1	Global	2	Female	11	30-34 years	342	Varicella and herpes zoster	1	Number	1994	138.9273236	163.9502982	116.4667293
552	1	Deaths	1	Global	3	Both	11	30-34 years	342	Varicella and herpes zoster	1	Number	1994	302.1118294	343.0604644	264.0517911
553	1	Deaths	1	Global	1	Male	11	30-34 years	342	Varicella and herpes zoster	2	Percent	1994	0.000262899	0.000307883	0.000221169
554	1	Deaths	1	Global	2	Female	11	30-34 years	342	Varicella and herpes zoster	2	Percent	1994	0.000341424	0.000408958	0.000285093
555	1	Deaths	1	Global	3	Both	11	30-34 years	342	Varicella and herpes zoster	2	Percent	1994	0.000293977	0.000336548	0.000254725
556	1	Deaths	1	Global	1	Male	11	30-34 years	342	Varicella and herpes zoster	3	Rate	1994	0.075906081	0.08843094	0.064340916
557	1	Deaths	1	Global	2	Female	11	30-34 years	342	Varicella and herpes zoster	3	Rate	1994	0.065945417	0.077823213	0.05528392
558	1	Deaths	1	Global	3	Both	11	30-34 years	342	Varicella and herpes zoster	3	Rate	1994	0.070976201	0.080596408	0.062034621
559	1	Deaths	1	Global	1	Male	12	35-39 years	342	Varicella and herpes zoster	1	Number	1994	143.4128799	168.1396172	122.6155703
560	1	Deaths	1	Global	2	Female	12	35-39 years	342	Varicella and herpes zoster	1	Number	1994	117.872289	139.3121931	97.38884322
561	1	Deaths	1	Global	3	Both	12	35-39 years	342	Varicella and herpes zoster	1	Number	1994	261.2851689	293.7720797	228.9913305
562	1	Deaths	1	Global	1	Male	12	35-39 years	342	Varicella and herpes zoster	2	Percent	1994	0.000194214	0.000227555	0.000166277
563	1	Deaths	1	Global	2	Female	12	35-39 years	342	Varicella and herpes zoster	2	Percent	1994	0.000274706	0.000326403	0.000226128
564	1	Deaths	1	Global	3	Both	12	35-39 years	342	Varicella and herpes zoster	2	Percent	1994	0.000223795	0.000251832	0.000195447
565	1	Deaths	1	Global	1	Male	12	35-39 years	342	Varicella and herpes zoster	3	Rate	1994	0.074914716	0.087831244	0.064050807
566	1	Deaths	1	Global	2	Female	12	35-39 years	342	Varicella and herpes zoster	3	Rate	1994	0.063701384	0.07528809	0.052631574
567	1	Deaths	1	Global	3	Both	12	35-39 years	342	Varicella and herpes zoster	3	Rate	1994	0.069403304	0.078032569	0.060825323
568	1	Deaths	1	Global	1	Male	13	40-44 years	342	Varicella and herpes zoster	1	Number	1994	94.23838375	110.0955147	79.42731271
569	1	Deaths	1	Global	2	Female	13	40-44 years	342	Varicella and herpes zoster	1	Number	1994	82.37877839	96.34271548	69.23704809
570	1	Deaths	1	Global	3	Both	13	40-44 years	342	Varicella and herpes zoster	1	Number	1994	176.6171621	202.7897733	155.7904931
571	1	Deaths	1	Global	1	Male	13	40-44 years	342	Varicella and herpes zoster	2	Percent	1994	0.000105165	0.00012265	8.88E-05
572	1	Deaths	1	Global	2	Female	13	40-44 years	342	Varicella and herpes zoster	2	Percent	1994	0.000165315	0.000194742	0.000138597
573	1	Deaths	1	Global	3	Both	13	40-44 years	342	Varicella and herpes zoster	2	Percent	1994	0.000126658	0.000145214	0.000112175
574	1	Deaths	1	Global	1	Male	13	40-44 years	342	Varicella and herpes zoster	3	Rate	1994	0.055995314	0.06541743	0.047194753
575	1	Deaths	1	Global	2	Female	13	40-44 years	342	Varicella and herpes zoster	3	Rate	1994	0.050687775	0.059279805	0.04260165
576	1	Deaths	1	Global	3	Both	13	40-44 years	342	Varicella and herpes zoster	3	Rate	1994	0.05338787	0.061299332	0.04709238
577	1	Deaths	1	Global	1	Male	14	45-49 years	342	Varicella and herpes zoster	1	Number	1994	86.0523405	102.3208736	71.13169152
578	1	Deaths	1	Global	2	Female	14	45-49 years	342	Varicella and herpes zoster	1	Number	1994	76.50909468	89.63087505	63.46688477
579	1	Deaths	1	Global	3	Both	14	45-49 years	342	Varicella and herpes zoster	1	Number	1994	162.5614352	182.704437	142.3947016
580	1	Deaths	1	Global	1	Male	14	45-49 years	342	Varicella and herpes zoster	2	Percent	1994	8.92E-05	0.000105371	7.41E-05
581	1	Deaths	1	Global	2	Female	14	45-49 years	342	Varicella and herpes zoster	2	Percent	1994	0.000140769	0.000164706	0.000117405
582	1	Deaths	1	Global	3	Both	14	45-49 years	342	Varicella and herpes zoster	2	Percent	1994	0.000107804	0.000120432	9.42E-05
583	1	Deaths	1	Global	1	Male	14	45-49 years	342	Varicella and herpes zoster	3	Rate	1994	0.063579268	0.075599178	0.052555234
584	1	Deaths	1	Global	2	Female	14	45-49 years	342	Varicella and herpes zoster	3	Rate	1994	0.058905608	0.069008283	0.048864197
585	1	Deaths	1	Global	3	Both	14	45-49 years	342	Varicella and herpes zoster	3	Rate	1994	0.061290564	0.068885083	0.053687097
586	1	Deaths	1	Global	1	Male	15	50-54 years	342	Varicella and herpes zoster	1	Number	1994	90.6907959	107.1215942	75.61528757
587	1	Deaths	1	Global	2	Female	15	50-54 years	342	Varicella and herpes zoster	1	Number	1994	84.90526218	101.9934675	70.75991443
588	1	Deaths	1	Global	3	Both	15	50-54 years	342	Varicella and herpes zoster	1	Number	1994	175.5960581	200.4258357	152.8196682
589	1	Deaths	1	Global	1	Male	15	50-54 years	342	Varicella and herpes zoster	2	Percent	1994	7.44E-05	8.78E-05	6.26E-05
590	1	Deaths	1	Global	2	Female	15	50-54 years	342	Varicella and herpes zoster	2	Percent	1994	0.000118714	0.000142307	9.95E-05
591	1	Deaths	1	Global	3	Both	15	50-54 years	342	Varicella and herpes zoster	2	Percent	1994	9.08E-05	0.000103995	7.97E-05
592	1	Deaths	1	Global	1	Male	15	50-54 years	342	Varicella and herpes zoster	3	Rate	1994	0.082074675	0.096944458	0.068431423
593	1	Deaths	1	Global	2	Female	15	50-54 years	342	Varicella and herpes zoster	3	Rate	1994	0.078870752	0.094744439	0.065730763
594	1	Deaths	1	Global	3	Both	15	50-54 years	342	Varicella and herpes zoster	3	Rate	1994	0.080493619	0.091875643	0.070052872
595	1	Deaths	1	Global	1	Male	16	55-59 years	342	Varicella and herpes zoster	1	Number	1994	108.1571537	129.125758	90.1740328
596	1	Deaths	1	Global	2	Female	16	55-59 years	342	Varicella and herpes zoster	1	Number	1994	98.95545805	116.5807135	82.78109004
597	1	Deaths	1	Global	3	Both	16	55-59 years	342	Varicella and herpes zoster	1	Number	1994	207.1126118	236.3525112	182.2868427
598	1	Deaths	1	Global	1	Male	16	55-59 years	342	Varicella and herpes zoster	2	Percent	1994	6.70E-05	7.96E-05	5.59E-05
599	1	Deaths	1	Global	2	Female	16	55-59 years	342	Varicella and herpes zoster	2	Percent	1994	0.000102	0.000120179	8.58E-05
600	1	Deaths	1	Global	3	Both	16	55-59 years	342	Varicella and herpes zoster	2	Percent	1994	8.01E-05	9.10E-05	7.12E-05
601	1	Deaths	1	Global	1	Male	16	55-59 years	342	Varicella and herpes zoster	3	Rate	1994	0.109895286	0.131200865	0.091623169
602	1	Deaths	1	Global	2	Female	16	55-59 years	342	Varicella and herpes zoster	3	Rate	1994	0.100375371	0.118253532	0.083968917
603	1	Deaths	1	Global	3	Both	16	55-59 years	342	Varicella and herpes zoster	3	Rate	1994	0.105131293	0.119973598	0.092529621
604	1	Deaths	1	Global	1	Male	17	60-64 years	342	Varicella and herpes zoster	1	Number	1994	139.5090927	164.8815163	116.2520586
605	1	Deaths	1	Global	2	Female	17	60-64 years	342	Varicella and herpes zoster	1	Number	1994	131.3626974	156.9612581	109.5773504
606	1	Deaths	1	Global	3	Both	17	60-64 years	342	Varicella and herpes zoster	1	Number	1994	270.8717901	304.2861118	240.7898402
607	1	Deaths	1	Global	1	Male	17	60-64 years	342	Varicella and herpes zoster	2	Percent	1994	6.81E-05	7.91E-05	5.75E-05
608	1	Deaths	1	Global	2	Female	17	60-64 years	342	Varicella and herpes zoster	2	Percent	1994	0.000101266	0.000119735	8.49E-05
609	1	Deaths	1	Global	3	Both	17	60-64 years	342	Varicella and herpes zoster	2	Percent	1994	8.09E-05	9.08E-05	7.14E-05
610	1	Deaths	1	Global	1	Male	17	60-64 years	342	Varicella and herpes zoster	3	Rate	1994	0.166852109	0.197197388	0.139036824
611	1	Deaths	1	Global	2	Female	17	60-64 years	342	Varicella and herpes zoster	3	Rate	1994	0.152212578	0.181874141	0.126969462
612	1	Deaths	1	Global	3	Both	17	60-64 years	342	Varicella and herpes zoster	3	Rate	1994	0.159416473	0.179081841	0.14171231
613	1	Deaths	1	Global	1	Male	18	65-69 years	342	Varicella and herpes zoster	1	Number	1994	260.7977913	313.9327535	220.1373969
614	1	Deaths	1	Global	2	Female	18	65-69 years	342	Varicella and herpes zoster	1	Number	1994	247.6086328	299.2808606	206.2013863
615	1	Deaths	1	Global	3	Both	18	65-69 years	342	Varicella and herpes zoster	1	Number	1994	508.406424	583.1748464	445.4304158
616	1	Deaths	1	Global	1	Male	18	65-69 years	342	Varicella and herpes zoster	2	Percent	1994	0.00011012	0.000132043	9.31E-05
617	1	Deaths	1	Global	2	Female	18	65-69 years	342	Varicella and herpes zoster	2	Percent	1994	0.000149064	0.000177161	0.000124807
618	1	Deaths	1	Global	3	Both	18	65-69 years	342	Varicella and herpes zoster	2	Percent	1994	0.000126175	0.000144176	0.000111239
619	1	Deaths	1	Global	1	Male	18	65-69 years	342	Varicella and herpes zoster	3	Rate	1994	0.396868092	0.477726028	0.334993285
620	1	Deaths	1	Global	2	Female	18	65-69 years	342	Varicella and herpes zoster	3	Rate	1994	0.338584956	0.409242585	0.281963866
621	1	Deaths	1	Global	3	Both	18	65-69 years	342	Varicella and herpes zoster	3	Rate	1994	0.36616991	0.420020422	0.320812656
622	1	Deaths	1	Global	1	Male	19	70-74 years	342	Varicella and herpes zoster	1	Number	1994	262.892285	308.3659523	226.594441
623	1	Deaths	1	Global	2	Female	19	70-74 years	342	Varicella and herpes zoster	1	Number	1994	265.6407429	318.8533954	225.8262872
624	1	Deaths	1	Global	3	Both	19	70-74 years	342	Varicella and herpes zoster	1	Number	1994	528.5330278	602.0445904	468.52509
625	1	Deaths	1	Global	1	Male	19	70-74 years	342	Varicella and herpes zoster	2	Percent	1994	0.00010961	0.000128069	9.43E-05
626	1	Deaths	1	Global	2	Female	19	70-74 years	342	Varicella and herpes zoster	2	Percent	1994	0.000132113	0.000157255	0.000111655
627	1	Deaths	1	Global	3	Both	19	70-74 years	342	Varicella and herpes zoster	2	Percent	1994	0.000119869	0.000136157	0.000105927
628	1	Deaths	1	Global	1	Male	19	70-74 years	342	Varicella and herpes zoster	3	Rate	1994	0.595966899	0.699053989	0.513681055
629	1	Deaths	1	Global	2	Female	19	70-74 years	342	Varicella and herpes zoster	3	Rate	1994	0.482144028	0.578726211	0.40987988
630	1	Deaths	1	Global	3	Both	19	70-74 years	342	Varicella and herpes zoster	3	Rate	1994	0.53275448	0.606853188	0.472267252
631	1	Deaths	1	Global	1	Male	20	75-79 years	342	Varicella and herpes zoster	1	Number	1994	388.9997695	462.1172186	319.8421193
632	1	Deaths	1	Global	2	Female	20	75-79 years	342	Varicella and herpes zoster	1	Number	1994	428.9224188	512.746762	361.3869142
633	1	Deaths	1	Global	3	Both	20	75-79 years	342	Varicella and herpes zoster	1	Number	1994	817.9221883	928.9678508	715.2380177
634	1	Deaths	1	Global	1	Male	20	75-79 years	342	Varicella and herpes zoster	2	Percent	1994	0.000185053	0.000218556	0.000151872
635	1	Deaths	1	Global	2	Female	20	75-79 years	342	Varicella and herpes zoster	2	Percent	1994	0.000204457	0.000243911	0.000171146
636	1	Deaths	1	Global	3	Both	20	75-79 years	342	Varicella and herpes zoster	2	Percent	1994	0.000194749	0.000220537	0.000170351
637	1	Deaths	1	Global	1	Male	20	75-79 years	342	Varicella and herpes zoster	3	Rate	1994	1.494389065	1.775278477	1.228711694
638	1	Deaths	1	Global	2	Female	20	75-79 years	342	Varicella and herpes zoster	3	Rate	1994	1.185682504	1.417400532	0.998992178
639	1	Deaths	1	Global	3	Both	20	75-79 years	342	Varicella and herpes zoster	3	Rate	1994	1.314864019	1.493377267	1.149792423
640	1	Deaths	1	Global	1	Male	22	All ages	342	Varicella and herpes zoster	1	Number	1994	7627.718873	8575.449887	6894.915327
641	1	Deaths	1	Global	2	Female	22	All ages	342	Varicella and herpes zoster	1	Number	1994	7882.505779	8777.867893	7056.537239
642	1	Deaths	1	Global	3	Both	22	All ages	342	Varicella and herpes zoster	1	Number	1994	15510.22465	17272.72545	14022.46543
643	1	Deaths	1	Global	1	Male	22	All ages	342	Varicella and herpes zoster	2	Percent	1994	0.000287226	0.000318745	0.000261099
644	1	Deaths	1	Global	2	Female	22	All ages	342	Varicella and herpes zoster	2	Percent	1994	0.000352422	0.000389871	0.000317959
645	1	Deaths	1	Global	3	Both	22	All ages	342	Varicella and herpes zoster	2	Percent	1994	0.000317023	0.000348555	0.000288598
646	1	Deaths	1	Global	1	Male	22	All ages	342	Varicella and herpes zoster	3	Rate	1994	0.267802972	0.301077033	0.242074839
647	1	Deaths	1	Global	2	Female	22	All ages	342	Varicella and herpes zoster	3	Rate	1994	0.281296906	0.313249003	0.251821203
648	1	Deaths	1	Global	3	Both	22	All ages	342	Varicella and herpes zoster	3	Rate	1994	0.274494945	0.305687115	0.248165063
649	1	Deaths	1	Global	1	Male	27	Age-standardized	342	Varicella and herpes zoster	3	Rate	1994	0.356445528	0.389806278	0.324095203
650	1	Deaths	1	Global	2	Female	27	Age-standardized	342	Varicella and herpes zoster	3	Rate	1994	0.315769702	0.349005432	0.282914847
651	1	Deaths	1	Global	3	Both	27	Age-standardized	342	Varicella and herpes zoster	3	Rate	1994	0.331003168	0.362606282	0.301925019
652	1	Deaths	1	Global	1	Male	30	80-84 years	342	Varicella and herpes zoster	1	Number	1994	490.2711075	587.5079993	406.5871508
653	1	Deaths	1	Global	2	Female	30	80-84 years	342	Varicella and herpes zoster	1	Number	1994	613.8096473	744.1432204	505.3039348
654	1	Deaths	1	Global	3	Both	30	80-84 years	342	Varicella and herpes zoster	1	Number	1994	1104.080755	1267.172334	948.8828654
655	1	Deaths	1	Global	1	Male	30	80-84 years	342	Varicella and herpes zoster	2	Percent	1994	0.000267619	0.00031964	0.000222227
656	1	Deaths	1	Global	2	Female	30	80-84 years	342	Varicella and herpes zoster	2	Percent	1994	0.000268485	0.000325481	0.000221009
657	1	Deaths	1	Global	3	Both	30	80-84 years	342	Varicella and herpes zoster	2	Percent	1994	0.000268102	0.000309158	0.000230248
658	1	Deaths	1	Global	1	Male	30	80-84 years	342	Varicella and herpes zoster	3	Rate	1994	3.296793736	3.950656406	2.734066828
659	1	Deaths	1	Global	2	Female	30	80-84 years	342	Varicella and herpes zoster	3	Rate	1994	2.497755103	3.028117161	2.05621643
660	1	Deaths	1	Global	3	Both	30	80-84 years	342	Varicella and herpes zoster	3	Rate	1994	2.798995851	3.212455328	2.405547956
661	1	Deaths	1	Global	1	Male	31	85-89 years	342	Varicella and herpes zoster	1	Number	1994	445.8890172	538.0741091	366.8649718
662	1	Deaths	1	Global	2	Female	31	85-89 years	342	Varicella and herpes zoster	1	Number	1994	670.3343721	796.8162033	548.6261384
663	1	Deaths	1	Global	3	Both	31	85-89 years	342	Varicella and herpes zoster	1	Number	1994	1116.223389	1280.891255	934.5437948
664	1	Deaths	1	Global	1	Male	31	85-89 years	342	Varicella and herpes zoster	2	Percent	1994	0.000392653	0.000477277	0.000323829
665	1	Deaths	1	Global	2	Female	31	85-89 years	342	Varicella and herpes zoster	2	Percent	1994	0.000383121	0.000456313	0.000312737
666	1	Deaths	1	Global	3	Both	31	85-89 years	342	Varicella and herpes zoster	2	Percent	1994	0.000386877	0.00044419	0.000324921
667	1	Deaths	1	Global	1	Male	31	85-89 years	342	Varicella and herpes zoster	3	Rate	1994	7.401706434	8.931968364	6.089916364
668	1	Deaths	1	Global	2	Female	31	85-89 years	342	Varicella and herpes zoster	3	Rate	1994	5.673184424	6.743627451	4.643141382
669	1	Deaths	1	Global	3	Both	31	85-89 years	342	Varicella and herpes zoster	3	Rate	1994	6.256865383	7.179892692	5.238480733
670	1	Deaths	1	Global	1	Male	32	90-94 years	342	Varicella and herpes zoster	1	Number	1994	195.8096494	252.8070554	158.5660133
671	1	Deaths	1	Global	2	Female	32	90-94 years	342	Varicella and herpes zoster	1	Number	1994	374.4845752	445.7095125	300.4708977
672	1	Deaths	1	Global	3	Both	32	90-94 years	342	Varicella and herpes zoster	1	Number	1994	570.2942246	666.361065	470.4201897
673	1	Deaths	1	Global	1	Male	32	90-94 years	342	Varicella and herpes zoster	2	Percent	1994	0.000445209	0.000574913	0.00036066
674	1	Deaths	1	Global	2	Female	32	90-94 years	342	Varicella and herpes zoster	2	Percent	1994	0.000433493	0.000515327	0.000347141
675	1	Deaths	1	Global	3	Both	32	90-94 years	342	Varicella and herpes zoster	2	Percent	1994	0.000437442	0.00051225	0.000361521
676	1	Deaths	1	Global	1	Male	32	90-94 years	342	Varicella and herpes zoster	3	Rate	1994	12.07702501	15.59247534	9.779935331
677	1	Deaths	1	Global	2	Female	32	90-94 years	342	Varicella and herpes zoster	3	Rate	1994	9.720726586	11.56955612	7.799508009
678	1	Deaths	1	Global	3	Both	32	90-94 years	342	Varicella and herpes zoster	3	Rate	1994	10.41866572	12.17370417	8.594073884
679	1	Deaths	1	Global	1	Male	39	0-14 years	342	Varicella and herpes zoster	1	Number	1994	4318.452663	5197.561969	3664.451373
680	1	Deaths	1	Global	2	Female	39	0-14 years	342	Varicella and herpes zoster	1	Number	1994	4054.108116	4833.893771	3386.440797
681	1	Deaths	1	Global	3	Both	39	0-14 years	342	Varicella and herpes zoster	1	Number	1994	8372.560779	9947.377657	7142.325866
682	1	Deaths	1	Global	1	Male	39	0-14 years	342	Varicella and herpes zoster	2	Percent	1994	0.000681214	0.000809139	0.000585387
683	1	Deaths	1	Global	2	Female	39	0-14 years	342	Varicella and herpes zoster	2	Percent	1994	0.000744949	0.000875678	0.0006254
684	1	Deaths	1	Global	3	Both	39	0-14 years	342	Varicella and herpes zoster	2	Percent	1994	0.000710653	0.000829187	0.000613121
685	1	Deaths	1	Global	1	Male	39	0-14 years	342	Varicella and herpes zoster	3	Rate	1994	0.465670236	0.560466931	0.395147538
686	1	Deaths	1	Global	2	Female	39	0-14 years	342	Varicella and herpes zoster	3	Rate	1994	0.465038605	0.554486252	0.388451827
687	1	Deaths	1	Global	3	Both	39	0-14 years	342	Varicella and herpes zoster	3	Rate	1994	0.465364178	0.552895744	0.396985187
688	1	Deaths	1	Global	1	Male	235	95+ years	342	Varicella and herpes zoster	1	Number	1994	70.31153456	88.0682495	55.31702083
689	1	Deaths	1	Global	2	Female	235	95+ years	342	Varicella and herpes zoster	1	Number	1994	176.4472599	218.1514498	128.8557827
690	1	Deaths	1	Global	3	Both	235	95+ years	342	Varicella and herpes zoster	1	Number	1994	246.7587945	291.580679	186.6354635
691	1	Deaths	1	Global	1	Male	235	95+ years	342	Varicella and herpes zoster	2	Percent	1994	0.000681725	0.000855854	0.000536835
692	1	Deaths	1	Global	2	Female	235	95+ years	342	Varicella and herpes zoster	2	Percent	1994	0.000603205	0.000745983	0.000440565
693	1	Deaths	1	Global	3	Both	235	95+ years	342	Varicella and herpes zoster	2	Percent	1994	0.000623674	0.000738369	0.000472035
694	1	Deaths	1	Global	1	Male	235	95+ years	342	Varicella and herpes zoster	3	Rate	1994	22.5850645	28.28877378	17.76861352
695	1	Deaths	1	Global	2	Female	235	95+ years	342	Varicella and herpes zoster	3	Rate	1994	19.61166144	24.24697543	14.32199053
696	1	Deaths	1	Global	3	Both	235	95+ years	342	Varicella and herpes zoster	3	Rate	1994	20.37603574	24.07718983	15.41136916
697	1	Deaths	1	Global	1	Male	8	15-19 years	342	Varicella and herpes zoster	1	Number	1995	129.4259519	156.7751996	106.734517
698	1	Deaths	1	Global	2	Female	8	15-19 years	342	Varicella and herpes zoster	1	Number	1995	116.7847542	139.8537889	98.50782578
699	1	Deaths	1	Global	3	Both	8	15-19 years	342	Varicella and herpes zoster	1	Number	1995	246.2107062	285.3626402	212.9549456
700	1	Deaths	1	Global	1	Male	8	15-19 years	342	Varicella and herpes zoster	2	Percent	1995	0.000330839	0.000400626	0.000274144
701	1	Deaths	1	Global	2	Female	8	15-19 years	342	Varicella and herpes zoster	2	Percent	1995	0.000411154	0.000493958	0.000341994
702	1	Deaths	1	Global	3	Both	8	15-19 years	342	Varicella and herpes zoster	2	Percent	1995	0.000364631	0.000416687	0.000318809
703	1	Deaths	1	Global	1	Male	8	15-19 years	342	Varicella and herpes zoster	3	Rate	1995	0.048708398	0.059001064	0.040168662
704	1	Deaths	1	Global	2	Female	8	15-19 years	342	Varicella and herpes zoster	3	Rate	1995	0.045286658	0.054232342	0.038199252
705	1	Deaths	1	Global	3	Both	8	15-19 years	342	Varicella and herpes zoster	3	Rate	1995	0.047023136	0.054500661	0.040671705
706	1	Deaths	1	Global	1	Male	9	20-24 years	342	Varicella and herpes zoster	1	Number	1995	112.5616752	135.4731938	93.60274177
707	1	Deaths	1	Global	2	Female	9	20-24 years	342	Varicella and herpes zoster	1	Number	1995	94.06203144	112.7274646	77.57229632
708	1	Deaths	1	Global	3	Both	9	20-24 years	342	Varicella and herpes zoster	1	Number	1995	206.6237066	239.0454362	179.3122761
709	1	Deaths	1	Global	1	Male	9	20-24 years	342	Varicella and herpes zoster	2	Percent	1995	0.000229491	0.000273604	0.000193059
710	1	Deaths	1	Global	2	Female	9	20-24 years	342	Varicella and herpes zoster	2	Percent	1995	0.000248169	0.000297413	0.000204141
711	1	Deaths	1	Global	3	Both	9	20-24 years	342	Varicella and herpes zoster	2	Percent	1995	0.00023761	0.000272988	0.000206493
712	1	Deaths	1	Global	1	Male	9	20-24 years	342	Varicella and herpes zoster	3	Rate	1995	0.044372049	0.053403817	0.036898397
713	1	Deaths	1	Global	2	Female	9	20-24 years	342	Varicella and herpes zoster	3	Rate	1995	0.037509498	0.044952788	0.030933819
714	1	Deaths	1	Global	3	Both	9	20-24 years	342	Varicella and herpes zoster	3	Rate	1995	0.040960556	0.047387757	0.035546408
715	1	Deaths	1	Global	1	Male	10	25-29 years	342	Varicella and herpes zoster	1	Number	1995	126.4622724	151.4487207	107.6885679
716	1	Deaths	1	Global	2	Female	10	25-29 years	342	Varicella and herpes zoster	1	Number	1995	110.1433979	130.1485051	93.24790644
717	1	Deaths	1	Global	3	Both	10	25-29 years	342	Varicella and herpes zoster	1	Number	1995	236.6056703	268.4168737	209.2280926
718	1	Deaths	1	Global	1	Male	10	25-29 years	342	Varicella and herpes zoster	2	Percent	1995	0.000237142	0.00028344	0.000201746
719	1	Deaths	1	Global	2	Female	10	25-29 years	342	Varicella and herpes zoster	2	Percent	1995	0.000273772	0.000329847	0.000223247
720	1	Deaths	1	Global	3	Both	10	25-29 years	342	Varicella and herpes zoster	2	Percent	1995	0.000252849	0.000289642	0.0002224
721	1	Deaths	1	Global	1	Male	10	25-29 years	342	Varicella and herpes zoster	3	Rate	1995	0.051734633	0.061956376	0.044054472
722	1	Deaths	1	Global	2	Female	10	25-29 years	342	Varicella and herpes zoster	3	Rate	1995	0.045853823	0.054182154	0.038820057
723	1	Deaths	1	Global	3	Both	10	25-29 years	342	Varicella and herpes zoster	3	Rate	1995	0.048819944	0.055383698	0.043171002
724	1	Deaths	1	Global	1	Male	11	30-34 years	342	Varicella and herpes zoster	1	Number	1995	166.9375277	199.6782977	139.1510858
725	1	Deaths	1	Global	2	Female	11	30-34 years	342	Varicella and herpes zoster	1	Number	1995	141.8240426	171.9180836	118.0869408
726	1	Deaths	1	Global	3	Both	11	30-34 years	342	Varicella and herpes zoster	1	Number	1995	308.7615704	351.9960028	268.3032553
727	1	Deaths	1	Global	1	Male	11	30-34 years	342	Varicella and herpes zoster	2	Percent	1995	0.000268998	0.000321323	0.000222748
728	1	Deaths	1	Global	2	Female	11	30-34 years	342	Varicella and herpes zoster	2	Percent	1995	0.000338313	0.000407063	0.00027639
729	1	Deaths	1	Global	3	Both	11	30-34 years	342	Varicella and herpes zoster	2	Percent	1995	0.000296937	0.00033865	0.000253479
730	1	Deaths	1	Global	1	Male	11	30-34 years	342	Varicella and herpes zoster	3	Rate	1995	0.07521475	0.089966309	0.062695394
731	1	Deaths	1	Global	2	Female	11	30-34 years	342	Varicella and herpes zoster	3	Rate	1995	0.065116955	0.078934304	0.054218324
732	1	Deaths	1	Global	3	Both	11	30-34 years	342	Varicella and herpes zoster	3	Rate	1995	0.070213488	0.080045152	0.061013122
733	1	Deaths	1	Global	1	Male	12	35-39 years	342	Varicella and herpes zoster	1	Number	1995	143.411755	171.0338734	121.7734176
734	1	Deaths	1	Global	2	Female	12	35-39 years	342	Varicella and herpes zoster	1	Number	1995	117.8929613	139.4162938	98.28772143
735	1	Deaths	1	Global	3	Both	12	35-39 years	342	Varicella and herpes zoster	1	Number	1995	261.3047163	295.2392377	232.1538686
736	1	Deaths	1	Global	1	Male	12	35-39 years	342	Varicella and herpes zoster	2	Percent	1995	0.000193619	0.000233398	0.00016526
737	1	Deaths	1	Global	2	Female	12	35-39 years	342	Varicella and herpes zoster	2	Percent	1995	0.000273019	0.000320602	0.000227925
738	1	Deaths	1	Global	3	Both	12	35-39 years	342	Varicella and herpes zoster	2	Percent	1995	0.000222862	0.000254122	0.000196848
739	1	Deaths	1	Global	1	Male	12	35-39 years	342	Varicella and herpes zoster	3	Rate	1995	0.074361108	0.088683583	0.063141311
740	1	Deaths	1	Global	2	Female	12	35-39 years	342	Varicella and herpes zoster	3	Rate	1995	0.063164673	0.074696441	0.052660581
741	1	Deaths	1	Global	3	Both	12	35-39 years	342	Varicella and herpes zoster	3	Rate	1995	0.068854567	0.077796414	0.061173232
742	1	Deaths	1	Global	1	Male	13	40-44 years	342	Varicella and herpes zoster	1	Number	1995	96.82129648	113.8358687	82.12169104
743	1	Deaths	1	Global	2	Female	13	40-44 years	342	Varicella and herpes zoster	1	Number	1995	84.25892523	101.1010655	70.16953834
744	1	Deaths	1	Global	3	Both	13	40-44 years	342	Varicella and herpes zoster	1	Number	1995	181.0802217	206.7563971	157.9519232
745	1	Deaths	1	Global	1	Male	13	40-44 years	342	Varicella and herpes zoster	2	Percent	1995	0.000104481	0.000123725	8.78E-05
746	1	Deaths	1	Global	2	Female	13	40-44 years	342	Varicella and herpes zoster	2	Percent	1995	0.000163847	0.000196842	0.000137872
747	1	Deaths	1	Global	3	Both	13	40-44 years	342	Varicella and herpes zoster	2	Percent	1995	0.000125668	0.000144404	0.000109651
748	1	Deaths	1	Global	1	Male	13	40-44 years	342	Varicella and herpes zoster	3	Rate	1995	0.055425023	0.065164957	0.047010284
749	1	Deaths	1	Global	2	Female	13	40-44 years	342	Varicella and herpes zoster	3	Rate	1995	0.049949037	0.059933127	0.041596791
750	1	Deaths	1	Global	3	Both	13	40-44 years	342	Varicella and herpes zoster	3	Rate	1995	0.052734864	0.060212377	0.045999354
751	1	Deaths	1	Global	1	Male	14	45-49 years	342	Varicella and herpes zoster	1	Number	1995	86.75155596	101.3821177	74.27501528
752	1	Deaths	1	Global	2	Female	14	45-49 years	342	Varicella and herpes zoster	1	Number	1995	77.02824502	92.94376115	64.44636767
753	1	Deaths	1	Global	3	Both	14	45-49 years	342	Varicella and herpes zoster	1	Number	1995	163.779801	185.9458581	143.2316898
754	1	Deaths	1	Global	1	Male	14	45-49 years	342	Varicella and herpes zoster	2	Percent	1995	8.64E-05	0.000100948	7.43E-05
755	1	Deaths	1	Global	2	Female	14	45-49 years	342	Varicella and herpes zoster	2	Percent	1995	0.000138003	0.000165812	0.000115765
756	1	Deaths	1	Global	3	Both	14	45-49 years	342	Varicella and herpes zoster	2	Percent	1995	0.000104856	0.000118691	9.25E-05
757	1	Deaths	1	Global	1	Male	14	45-49 years	342	Varicella and herpes zoster	3	Rate	1995	0.061741781	0.072154469	0.052862126
758	1	Deaths	1	Global	2	Female	14	45-49 years	342	Varicella and herpes zoster	3	Rate	1995	0.057021944	0.068803774	0.047707918
759	1	Deaths	1	Global	3	Both	14	45-49 years	342	Varicella and herpes zoster	3	Rate	1995	0.05942829	0.06747135	0.051972308
760	1	Deaths	1	Global	1	Male	15	50-54 years	342	Varicella and herpes zoster	1	Number	1995	90.41292519	106.1201598	75.82640261
761	1	Deaths	1	Global	2	Female	15	50-54 years	342	Varicella and herpes zoster	1	Number	1995	84.54164688	99.57150908	69.95028454
762	1	Deaths	1	Global	3	Both	15	50-54 years	342	Varicella and herpes zoster	1	Number	1995	174.9545721	196.79521	153.964699
763	1	Deaths	1	Global	1	Male	15	50-54 years	342	Varicella and herpes zoster	2	Percent	1995	7.52E-05	8.83E-05	6.36E-05
764	1	Deaths	1	Global	2	Female	15	50-54 years	342	Varicella and herpes zoster	2	Percent	1995	0.000119284	0.000138984	0.000100426
765	1	Deaths	1	Global	3	Both	15	50-54 years	342	Varicella and herpes zoster	2	Percent	1995	9.16E-05	0.000103241	8.12E-05
766	1	Deaths	1	Global	1	Male	15	50-54 years	342	Varicella and herpes zoster	3	Rate	1995	0.081554356	0.095722611	0.068397006
767	1	Deaths	1	Global	2	Female	15	50-54 years	342	Varicella and herpes zoster	3	Rate	1995	0.078347987	0.092276737	0.064825612
768	1	Deaths	1	Global	3	Both	15	50-54 years	342	Varicella and herpes zoster	3	Rate	1995	0.07997284	0.089956333	0.070378236
769	1	Deaths	1	Global	1	Male	16	55-59 years	342	Varicella and herpes zoster	1	Number	1995	107.6493969	126.4529622	91.32426407
770	1	Deaths	1	Global	2	Female	16	55-59 years	342	Varicella and herpes zoster	1	Number	1995	99.06996545	119.1956494	82.449803
771	1	Deaths	1	Global	3	Both	16	55-59 years	342	Varicella and herpes zoster	1	Number	1995	206.7193623	235.9336503	180.5860404
772	1	Deaths	1	Global	1	Male	16	55-59 years	342	Varicella and herpes zoster	2	Percent	1995	6.66E-05	7.86E-05	5.65E-05
773	1	Deaths	1	Global	2	Female	16	55-59 years	342	Varicella and herpes zoster	2	Percent	1995	0.000102001	0.000121292	8.50E-05
774	1	Deaths	1	Global	3	Both	16	55-59 years	342	Varicella and herpes zoster	2	Percent	1995	7.99E-05	8.99E-05	6.99E-05
775	1	Deaths	1	Global	1	Male	16	55-59 years	342	Varicella and herpes zoster	3	Rate	1995	0.108132126	0.127020012	0.091733787
776	1	Deaths	1	Global	2	Female	16	55-59 years	342	Varicella and herpes zoster	3	Rate	1995	0.099077666	0.119204914	0.082456211
777	1	Deaths	1	Global	3	Both	16	55-59 years	342	Varicella and herpes zoster	3	Rate	1995	0.103594944	0.118235336	0.090498541
778	1	Deaths	1	Global	1	Male	17	60-64 years	342	Varicella and herpes zoster	1	Number	1995	138.5520687	165.3087883	116.7647792
779	1	Deaths	1	Global	2	Female	17	60-64 years	342	Varicella and herpes zoster	1	Number	1995	132.250816	156.3024094	109.6774907
780	1	Deaths	1	Global	3	Both	17	60-64 years	342	Varicella and herpes zoster	1	Number	1995	270.8028847	304.5894168	236.4865932
781	1	Deaths	1	Global	1	Male	17	60-64 years	342	Varicella and herpes zoster	2	Percent	1995	6.80E-05	8.07E-05	5.76E-05
782	1	Deaths	1	Global	2	Female	17	60-64 years	342	Varicella and herpes zoster	2	Percent	1995	0.00010173	0.000120266	8.50E-05
783	1	Deaths	1	Global	3	Both	17	60-64 years	342	Varicella and herpes zoster	2	Percent	1995	8.11E-05	9.07E-05	7.10E-05
784	1	Deaths	1	Global	1	Male	17	60-64 years	342	Varicella and herpes zoster	3	Rate	1995	0.164066451	0.195750424	0.138267029
785	1	Deaths	1	Global	2	Female	17	60-64 years	342	Varicella and herpes zoster	3	Rate	1995	0.151417267	0.178954538	0.125572502
786	1	Deaths	1	Global	3	Both	17	60-64 years	342	Varicella and herpes zoster	3	Rate	1995	0.157635343	0.177302607	0.137659705
787	1	Deaths	1	Global	1	Male	18	65-69 years	342	Varicella and herpes zoster	1	Number	1995	264.1274413	313.2364814	224.8692025
788	1	Deaths	1	Global	2	Female	18	65-69 years	342	Varicella and herpes zoster	1	Number	1995	250.4883225	306.6588736	208.239569
789	1	Deaths	1	Global	3	Both	18	65-69 years	342	Varicella and herpes zoster	1	Number	1995	514.6157637	594.82503	451.7207171
790	1	Deaths	1	Global	1	Male	18	65-69 years	342	Varicella and herpes zoster	2	Percent	1995	0.000109528	0.00013009	9.44E-05
791	1	Deaths	1	Global	2	Female	18	65-69 years	342	Varicella and herpes zoster	2	Percent	1995	0.000150055	0.00018287	0.000124844
792	1	Deaths	1	Global	3	Both	18	65-69 years	342	Varicella and herpes zoster	2	Percent	1995	0.000126109	0.000145623	0.000111376
793	1	Deaths	1	Global	1	Male	18	65-69 years	342	Varicella and herpes zoster	3	Rate	1995	0.391063012	0.463773099	0.33293787
794	1	Deaths	1	Global	2	Female	18	65-69 years	342	Varicella and herpes zoster	3	Rate	1995	0.33637248	0.411802054	0.279638027
795	1	Deaths	1	Global	3	Both	18	65-69 years	342	Varicella and herpes zoster	3	Rate	1995	0.362383944	0.418865988	0.318094288
796	1	Deaths	1	Global	1	Male	19	70-74 years	342	Varicella and herpes zoster	1	Number	1995	265.2699126	310.8055077	225.5702839
797	1	Deaths	1	Global	2	Female	19	70-74 years	342	Varicella and herpes zoster	1	Number	1995	269.838466	320.7781432	228.8157138
798	1	Deaths	1	Global	3	Both	19	70-74 years	342	Varicella and herpes zoster	1	Number	1995	535.1083786	603.6107004	480.6728409
799	1	Deaths	1	Global	1	Male	19	70-74 years	342	Varicella and herpes zoster	2	Percent	1995	0.000106944	0.000124583	9.10E-05
800	1	Deaths	1	Global	2	Female	19	70-74 years	342	Varicella and herpes zoster	2	Percent	1995	0.000131427	0.000156331	0.000110689
801	1	Deaths	1	Global	3	Both	19	70-74 years	342	Varicella and herpes zoster	2	Percent	1995	0.000118026	0.000132339	0.000106496
802	1	Deaths	1	Global	1	Male	19	70-74 years	342	Varicella and herpes zoster	3	Rate	1995	0.579658815	0.679161653	0.492908533
803	1	Deaths	1	Global	2	Female	19	70-74 years	342	Varicella and herpes zoster	3	Rate	1995	0.473979451	0.563456539	0.401921742
804	1	Deaths	1	Global	3	Both	19	70-74 years	342	Varicella and herpes zoster	3	Rate	1995	0.521073136	0.587778725	0.468065376
805	1	Deaths	1	Global	1	Male	20	75-79 years	342	Varicella and herpes zoster	1	Number	1995	392.0837788	463.2250628	332.4970165
806	1	Deaths	1	Global	2	Female	20	75-79 years	342	Varicella and herpes zoster	1	Number	1995	435.6589269	520.2744783	368.5031768
807	1	Deaths	1	Global	3	Both	20	75-79 years	342	Varicella and herpes zoster	1	Number	1995	827.7427057	945.3471805	727.6364224
808	1	Deaths	1	Global	1	Male	20	75-79 years	342	Varicella and herpes zoster	2	Percent	1995	0.000182703	0.000215718	0.000155659
809	1	Deaths	1	Global	2	Female	20	75-79 years	342	Varicella and herpes zoster	2	Percent	1995	0.000206084	0.000248432	0.000175113
810	1	Deaths	1	Global	3	Both	20	75-79 years	342	Varicella and herpes zoster	2	Percent	1995	0.0001943	0.000222246	0.000172169
811	1	Deaths	1	Global	1	Male	20	75-79 years	342	Varicella and herpes zoster	3	Rate	1995	1.462981153	1.728430435	1.240645227
812	1	Deaths	1	Global	2	Female	20	75-79 years	342	Varicella and herpes zoster	3	Rate	1995	1.177269472	1.405923814	0.995796284
813	1	Deaths	1	Global	3	Both	20	75-79 years	342	Varicella and herpes zoster	3	Rate	1995	1.297276089	1.481591181	1.140384959
814	1	Deaths	1	Global	1	Male	22	All ages	342	Varicella and herpes zoster	1	Number	1995	7639.254919	8570.241036	6841.327815
815	1	Deaths	1	Global	2	Female	22	All ages	342	Varicella and herpes zoster	1	Number	1995	7921.887297	8719.963232	7140.007044
816	1	Deaths	1	Global	3	Both	22	All ages	342	Varicella and herpes zoster	1	Number	1995	15561.14222	17194.52597	14093.0193
817	1	Deaths	1	Global	1	Male	22	All ages	342	Varicella and herpes zoster	2	Percent	1995	0.000288931	0.000321209	0.000261102
818	1	Deaths	1	Global	2	Female	22	All ages	342	Varicella and herpes zoster	2	Percent	1995	0.000351923	0.000386685	0.000319005
819	1	Deaths	1	Global	3	Both	22	All ages	342	Varicella and herpes zoster	2	Percent	1995	0.000317893	0.00034887	0.000289497
820	1	Deaths	1	Global	1	Male	22	All ages	342	Varicella and herpes zoster	3	Rate	1995	0.264753822	0.297019028	0.237100045
821	1	Deaths	1	Global	2	Female	22	All ages	342	Varicella and herpes zoster	3	Rate	1995	0.279073034	0.307187733	0.251528879
822	1	Deaths	1	Global	3	Both	22	All ages	342	Varicella and herpes zoster	3	Rate	1995	0.271854922	0.300390322	0.246206648
823	1	Deaths	1	Global	1	Male	27	Age-standardized	342	Varicella and herpes zoster	3	Rate	1995	0.35237244	0.387320718	0.319587528
824	1	Deaths	1	Global	2	Female	27	Age-standardized	342	Varicella and herpes zoster	3	Rate	1995	0.313445004	0.342721388	0.282229069
825	1	Deaths	1	Global	3	Both	27	Age-standardized	342	Varicella and herpes zoster	3	Rate	1995	0.328010534	0.357449655	0.299727416
826	1	Deaths	1	Global	1	Male	30	80-84 years	342	Varicella and herpes zoster	1	Number	1995	496.6071965	592.3097517	417.0398891
827	1	Deaths	1	Global	2	Female	30	80-84 years	342	Varicella and herpes zoster	1	Number	1995	616.3036809	736.4386894	521.372194
828	1	Deaths	1	Global	3	Both	30	80-84 years	342	Varicella and herpes zoster	1	Number	1995	1112.910877	1273.65665	974.0139486
829	1	Deaths	1	Global	1	Male	30	80-84 years	342	Varicella and herpes zoster	2	Percent	1995	0.000265955	0.000317214	0.000222348
830	1	Deaths	1	Global	2	Female	30	80-84 years	342	Varicella and herpes zoster	2	Percent	1995	0.000264896	0.000313597	0.000223684
831	1	Deaths	1	Global	3	Both	30	80-84 years	342	Varicella and herpes zoster	2	Percent	1995	0.000265368	0.000302047	0.000231957
832	1	Deaths	1	Global	1	Male	30	80-84 years	342	Varicella and herpes zoster	3	Rate	1995	3.279959874	3.912050071	2.754438743
833	1	Deaths	1	Global	2	Female	30	80-84 years	342	Varicella and herpes zoster	3	Rate	1995	2.471181083	2.952884129	2.090536115
834	1	Deaths	1	Global	3	Both	30	80-84 years	342	Varicella and herpes zoster	3	Rate	1995	2.776703714	3.177763128	2.430156991
835	1	Deaths	1	Global	1	Male	31	85-89 years	342	Varicella and herpes zoster	1	Number	1995	452.5203308	544.4504674	371.8246529
836	1	Deaths	1	Global	2	Female	31	85-89 years	342	Varicella and herpes zoster	1	Number	1995	678.4009249	805.3301212	572.0196625
837	1	Deaths	1	Global	3	Both	31	85-89 years	342	Varicella and herpes zoster	1	Number	1995	1130.921256	1297.173481	984.8274571
838	1	Deaths	1	Global	1	Male	31	85-89 years	342	Varicella and herpes zoster	2	Percent	1995	0.000385493	0.000464954	0.000317343
839	1	Deaths	1	Global	2	Female	31	85-89 years	342	Varicella and herpes zoster	2	Percent	1995	0.000374812	0.000444951	0.000314624
840	1	Deaths	1	Global	3	Both	31	85-89 years	342	Varicella and herpes zoster	2	Percent	1995	0.000379017	0.000433848	0.000330941
841	1	Deaths	1	Global	1	Male	31	85-89 years	342	Varicella and herpes zoster	3	Rate	1995	7.260885987	8.735945106	5.966088656
842	1	Deaths	1	Global	2	Female	31	85-89 years	342	Varicella and herpes zoster	3	Rate	1995	5.564863146	6.606052184	4.692227003
843	1	Deaths	1	Global	3	Both	31	85-89 years	342	Varicella and herpes zoster	3	Rate	1995	6.138606406	7.041018462	5.345613681
844	1	Deaths	1	Global	1	Male	32	90-94 years	342	Varicella and herpes zoster	1	Number	1995	205.2095427	257.1901468	165.8260059
845	1	Deaths	1	Global	2	Female	32	90-94 years	342	Varicella and herpes zoster	1	Number	1995	391.7624713	471.4675888	319.691844
846	1	Deaths	1	Global	3	Both	32	90-94 years	342	Varicella and herpes zoster	1	Number	1995	596.9720139	694.3188909	501.2548826
847	1	Deaths	1	Global	1	Male	32	90-94 years	342	Varicella and herpes zoster	2	Percent	1995	0.000438863	0.000551376	0.000353971
848	1	Deaths	1	Global	2	Female	32	90-94 years	342	Varicella and herpes zoster	2	Percent	1995	0.000428275	0.000514569	0.000349846
849	1	Deaths	1	Global	3	Both	32	90-94 years	342	Varicella and herpes zoster	2	Percent	1995	0.000431853	0.000502378	0.000364691
850	1	Deaths	1	Global	1	Male	32	90-94 years	342	Varicella and herpes zoster	3	Rate	1995	11.88446409	14.89485831	9.603613876
851	1	Deaths	1	Global	2	Female	32	90-94 years	342	Varicella and herpes zoster	3	Rate	1995	9.647380086	11.61016524	7.872598718
852	1	Deaths	1	Global	3	Both	32	90-94 years	342	Varicella and herpes zoster	3	Rate	1995	10.31481301	11.99682626	8.660959418
853	1	Deaths	1	Global	1	Male	39	0-14 years	342	Varicella and herpes zoster	1	Number	1995	4290.768397	5200.384952	3554.257661
854	1	Deaths	1	Global	2	Female	39	0-14 years	342	Varicella and herpes zoster	1	Number	1995	4035.552619	4823.16251	3375.994034
855	1	Deaths	1	Global	3	Both	39	0-14 years	342	Varicella and herpes zoster	1	Number	1995	8326.321016	9905.059101	7010.771194
856	1	Deaths	1	Global	1	Male	39	0-14 years	342	Varicella and herpes zoster	2	Percent	1995	0.000689894	0.000820212	0.000583688
857	1	Deaths	1	Global	2	Female	39	0-14 years	342	Varicella and herpes zoster	2	Percent	1995	0.000755429	0.000899098	0.000629779
858	1	Deaths	1	Global	3	Both	39	0-14 years	342	Varicella and herpes zoster	2	Percent	1995	0.000720176	0.000843976	0.000615165
859	1	Deaths	1	Global	1	Male	39	0-14 years	342	Varicella and herpes zoster	3	Rate	1995	0.459800765	0.557275704	0.380875927
860	1	Deaths	1	Global	2	Female	39	0-14 years	342	Varicella and herpes zoster	3	Rate	1995	0.460791083	0.550722661	0.385480774
861	1	Deaths	1	Global	3	Both	39	0-14 years	342	Varicella and herpes zoster	3	Rate	1995	0.460280215	0.547553081	0.387556433
862	1	Deaths	1	Global	1	Male	235	95+ years	342	Varicella and herpes zoster	1	Number	1995	73.68189371	94.67337981	56.80574337
863	1	Deaths	1	Global	2	Female	235	95+ years	342	Varicella and herpes zoster	1	Number	1995	186.0250996	221.6850586	144.512757
864	1	Deaths	1	Global	3	Both	235	95+ years	342	Varicella and herpes zoster	1	Number	1995	259.7069933	302.8035841	204.5744225
865	1	Deaths	1	Global	1	Male	235	95+ years	342	Varicella and herpes zoster	2	Percent	1995	0.000678336	0.000870318	0.000523574
866	1	Deaths	1	Global	2	Female	235	95+ years	342	Varicella and herpes zoster	2	Percent	1995	0.000600505	0.00071522	0.000466365
867	1	Deaths	1	Global	3	Both	235	95+ years	342	Varicella and herpes zoster	2	Percent	1995	0.000620714	0.000725647	0.000488488
868	1	Deaths	1	Global	1	Male	235	95+ years	342	Varicella and herpes zoster	3	Rate	1995	22.29090776	28.64144052	17.1853833
869	1	Deaths	1	Global	2	Female	235	95+ years	342	Varicella and herpes zoster	3	Rate	1995	19.58748862	23.34229936	15.21645191
870	1	Deaths	1	Global	3	Both	235	95+ years	342	Varicella and herpes zoster	3	Rate	1995	20.28547666	23.65171211	15.97912178
871	1	Deaths	1	Global	1	Male	8	15-19 years	342	Varicella and herpes zoster	1	Number	1991	134.6032572	164.1132055	110.3763905
872	1	Deaths	1	Global	2	Female	8	15-19 years	342	Varicella and herpes zoster	1	Number	1991	119.0826521	141.9542269	100.1210581
873	1	Deaths	1	Global	3	Both	8	15-19 years	342	Varicella and herpes zoster	1	Number	1991	253.6859093	295.4980284	218.8565869
874	1	Deaths	1	Global	1	Male	8	15-19 years	342	Varicella and herpes zoster	2	Percent	1991	0.000332747	0.000401264	0.000274633
875	1	Deaths	1	Global	2	Female	8	15-19 years	342	Varicella and herpes zoster	2	Percent	1991	0.000407073	0.00048619	0.000341801
876	1	Deaths	1	Global	3	Both	8	15-19 years	342	Varicella and herpes zoster	2	Percent	1991	0.000363944	0.000421202	0.00031573
877	1	Deaths	1	Global	1	Male	8	15-19 years	342	Varicella and herpes zoster	3	Rate	1991	0.051166744	0.062384363	0.041957384
878	1	Deaths	1	Global	2	Female	8	15-19 years	342	Varicella and herpes zoster	3	Rate	1991	0.046647366	0.055606679	0.039219682
879	1	Deaths	1	Global	3	Both	8	15-19 years	342	Varicella and herpes zoster	3	Rate	1991	0.048940994	0.057007373	0.042221734
880	1	Deaths	1	Global	1	Male	9	20-24 years	342	Varicella and herpes zoster	1	Number	1991	116.7608302	139.9158788	97.23619466
881	1	Deaths	1	Global	2	Female	9	20-24 years	342	Varicella and herpes zoster	1	Number	1991	94.59376453	114.3629002	78.6166122
882	1	Deaths	1	Global	3	Both	9	20-24 years	342	Varicella and herpes zoster	1	Number	1991	211.3545947	242.893588	182.3553164
883	1	Deaths	1	Global	1	Male	9	20-24 years	342	Varicella and herpes zoster	2	Percent	1991	0.000242232	0.000289366	0.000202439
884	1	Deaths	1	Global	2	Female	9	20-24 years	342	Varicella and herpes zoster	2	Percent	1991	0.000261327	0.000315905	0.000218278
885	1	Deaths	1	Global	3	Both	9	20-24 years	342	Varicella and herpes zoster	2	Percent	1991	0.000250419	0.000284191	0.000217528
886	1	Deaths	1	Global	1	Male	9	20-24 years	342	Varicella and herpes zoster	3	Rate	1991	0.046548155	0.055779203	0.038764417
887	1	Deaths	1	Global	2	Female	9	20-24 years	342	Varicella and herpes zoster	3	Rate	1991	0.038424312	0.046454602	0.031934338
888	1	Deaths	1	Global	3	Both	9	20-24 years	342	Varicella and herpes zoster	3	Rate	1991	0.042524291	0.048869898	0.036689671
889	1	Deaths	1	Global	1	Male	10	25-29 years	342	Varicella and herpes zoster	1	Number	1991	125.5061163	148.5599885	106.9767927
890	1	Deaths	1	Global	2	Female	10	25-29 years	342	Varicella and herpes zoster	1	Number	1991	107.8457167	128.2369724	89.38210916
891	1	Deaths	1	Global	3	Both	10	25-29 years	342	Varicella and herpes zoster	1	Number	1991	233.351833	262.1324574	203.7412647
892	1	Deaths	1	Global	1	Male	10	25-29 years	342	Varicella and herpes zoster	2	Percent	1991	0.000255861	0.000303345	0.000218035
893	1	Deaths	1	Global	2	Female	10	25-29 years	342	Varicella and herpes zoster	2	Percent	1991	0.000293415	0.000347448	0.000243683
894	1	Deaths	1	Global	3	Both	10	25-29 years	342	Varicella and herpes zoster	2	Percent	1991	0.000271956	0.000306307	0.000237156
895	1	Deaths	1	Global	1	Male	10	25-29 years	342	Varicella and herpes zoster	3	Rate	1991	0.054750667	0.064807666	0.046667453
896	1	Deaths	1	Global	2	Female	10	25-29 years	342	Varicella and herpes zoster	3	Rate	1991	0.047611948	0.056614322	0.039460597
897	1	Deaths	1	Global	3	Both	10	25-29 years	342	Varicella and herpes zoster	3	Rate	1991	0.051202629	0.057517744	0.044705406
898	1	Deaths	1	Global	1	Male	11	30-34 years	342	Varicella and herpes zoster	1	Number	1991	157.1597973	182.4443198	133.4298302
899	1	Deaths	1	Global	2	Female	11	30-34 years	342	Varicella and herpes zoster	1	Number	1991	131.9817744	160.1605548	109.4286094
900	1	Deaths	1	Global	3	Both	11	30-34 years	342	Varicella and herpes zoster	1	Number	1991	289.1415716	332.6350322	252.2448337
901	1	Deaths	1	Global	1	Male	11	30-34 years	342	Varicella and herpes zoster	2	Percent	1991	0.000291037	0.000339259	0.000248274
902	1	Deaths	1	Global	2	Female	11	30-34 years	342	Varicella and herpes zoster	2	Percent	1991	0.000367523	0.000444005	0.000305461
903	1	Deaths	1	Global	3	Both	11	30-34 years	342	Varicella and herpes zoster	2	Percent	1991	0.000321588	0.000366951	0.000280962
904	1	Deaths	1	Global	1	Male	11	30-34 years	342	Varicella and herpes zoster	3	Rate	1991	0.079466626	0.092251548	0.067467753
905	1	Deaths	1	Global	2	Female	11	30-34 years	342	Varicella and herpes zoster	3	Rate	1991	0.068457752	0.08307383	0.056759629
906	1	Deaths	1	Global	3	Both	11	30-34 years	342	Varicella and herpes zoster	3	Rate	1991	0.074032309	0.08516845	0.064585204
907	1	Deaths	1	Global	1	Male	12	35-39 years	342	Varicella and herpes zoster	1	Number	1991	144.9102782	169.9314344	122.9361299
908	1	Deaths	1	Global	2	Female	12	35-39 years	342	Varicella and herpes zoster	1	Number	1991	119.9042423	143.2819132	99.07503207
909	1	Deaths	1	Global	3	Both	12	35-39 years	342	Varicella and herpes zoster	1	Number	1991	264.8145205	299.5026585	230.2900969
910	1	Deaths	1	Global	1	Male	12	35-39 years	342	Varicella and herpes zoster	2	Percent	1991	0.000219495	0.000257024	0.000185531
911	1	Deaths	1	Global	2	Female	12	35-39 years	342	Varicella and herpes zoster	2	Percent	1991	0.000300519	0.000357036	0.000250736
912	1	Deaths	1	Global	3	Both	12	35-39 years	342	Varicella and herpes zoster	2	Percent	1991	0.000250013	0.000283017	0.000217404
913	1	Deaths	1	Global	1	Male	12	35-39 years	342	Varicella and herpes zoster	3	Rate	1991	0.078999406	0.09263996	0.067019961
914	1	Deaths	1	Global	2	Female	12	35-39 years	342	Varicella and herpes zoster	3	Rate	1991	0.067491069	0.08064977	0.055766833
915	1	Deaths	1	Global	3	Both	12	35-39 years	342	Varicella and herpes zoster	3	Rate	1991	0.073337228	0.082943695	0.0637761
916	1	Deaths	1	Global	1	Male	13	40-44 years	342	Varicella and herpes zoster	1	Number	1991	89.72644482	105.4591184	75.9710356
917	1	Deaths	1	Global	2	Female	13	40-44 years	342	Varicella and herpes zoster	1	Number	1991	78.42970422	93.43214223	63.13424347
918	1	Deaths	1	Global	3	Both	13	40-44 years	342	Varicella and herpes zoster	1	Number	1991	168.156149	192.1858653	146.7662417
919	1	Deaths	1	Global	1	Male	13	40-44 years	342	Varicella and herpes zoster	2	Percent	1991	0.000117327	0.000136483	9.93E-05
920	1	Deaths	1	Global	2	Female	13	40-44 years	342	Varicella and herpes zoster	2	Percent	1991	0.000177863	0.00021103	0.000144477
921	1	Deaths	1	Global	3	Both	13	40-44 years	342	Varicella and herpes zoster	2	Percent	1991	0.000139472	0.000158606	0.000122874
922	1	Deaths	1	Global	1	Male	13	40-44 years	342	Varicella and herpes zoster	3	Rate	1991	0.058522408	0.068783753	0.049550698
923	1	Deaths	1	Global	2	Female	13	40-44 years	342	Varicella and herpes zoster	3	Rate	1991	0.05327749	0.063468683	0.042887246
924	1	Deaths	1	Global	3	Both	13	40-44 years	342	Varicella and herpes zoster	3	Rate	1991	0.055953266	0.063949055	0.048835862
925	1	Deaths	1	Global	1	Male	14	45-49 years	342	Varicella and herpes zoster	1	Number	1991	83.79767223	99.82860917	70.73525654
926	1	Deaths	1	Global	2	Female	14	45-49 years	342	Varicella and herpes zoster	1	Number	1991	75.25425051	90.829604	62.11872498
927	1	Deaths	1	Global	3	Both	14	45-49 years	342	Varicella and herpes zoster	1	Number	1991	159.0519227	181.9197893	138.6555576
928	1	Deaths	1	Global	1	Male	14	45-49 years	342	Varicella and herpes zoster	2	Percent	1991	9.93E-05	0.000117733	8.48E-05
929	1	Deaths	1	Global	2	Female	14	45-49 years	342	Varicella and herpes zoster	2	Percent	1991	0.00015331	0.000183641	0.000127619
930	1	Deaths	1	Global	3	Both	14	45-49 years	342	Varicella and herpes zoster	2	Percent	1991	0.000119159	0.000135319	0.000104787
931	1	Deaths	1	Global	1	Male	14	45-49 years	342	Varicella and herpes zoster	3	Rate	1991	0.069807648	0.08316222	0.058926003
932	1	Deaths	1	Global	2	Female	14	45-49 years	342	Varicella and herpes zoster	3	Rate	1991	0.065241357	0.078744344	0.053853568
933	1	Deaths	1	Global	3	Both	14	45-49 years	342	Varicella and herpes zoster	3	Rate	1991	0.067570026	0.077284981	0.058905038
934	1	Deaths	1	Global	1	Male	15	50-54 years	342	Varicella and herpes zoster	1	Number	1991	92.35546123	112.7127815	76.92621803
935	1	Deaths	1	Global	2	Female	15	50-54 years	342	Varicella and herpes zoster	1	Number	1991	87.27045194	103.1714916	70.68365694
936	1	Deaths	1	Global	3	Both	15	50-54 years	342	Varicella and herpes zoster	1	Number	1991	179.6259132	206.0649634	154.6838243
937	1	Deaths	1	Global	1	Male	15	50-54 years	342	Varicella and herpes zoster	2	Percent	1991	7.74E-05	9.29E-05	6.53E-05
938	1	Deaths	1	Global	2	Female	15	50-54 years	342	Varicella and herpes zoster	2	Percent	1991	0.000124738	0.000148819	0.000102653
939	1	Deaths	1	Global	3	Both	15	50-54 years	342	Varicella and herpes zoster	2	Percent	1991	9.49E-05	0.000107233	8.18E-05
940	1	Deaths	1	Global	1	Male	15	50-54 years	342	Varicella and herpes zoster	3	Rate	1991	0.084871862	0.103579621	0.070692857
941	1	Deaths	1	Global	2	Female	15	50-54 years	342	Varicella and herpes zoster	3	Rate	1991	0.082281378	0.097273388	0.066642816
942	1	Deaths	1	Global	3	Both	15	50-54 years	342	Varicella and herpes zoster	3	Rate	1991	0.083593221	0.095897266	0.071985823
943	1	Deaths	1	Global	1	Male	16	55-59 years	342	Varicella and herpes zoster	1	Number	1991	111.4442483	131.8746954	92.64638836
944	1	Deaths	1	Global	2	Female	16	55-59 years	342	Varicella and herpes zoster	1	Number	1991	101.9288011	123.1105964	84.02767968
945	1	Deaths	1	Global	3	Both	16	55-59 years	342	Varicella and herpes zoster	1	Number	1991	213.3730494	245.1638908	187.5003458
946	1	Deaths	1	Global	1	Male	16	55-59 years	342	Varicella and herpes zoster	2	Percent	1991	7.33E-05	8.67E-05	6.23E-05
947	1	Deaths	1	Global	2	Female	16	55-59 years	342	Varicella and herpes zoster	2	Percent	1991	0.000110055	0.000132004	9.14E-05
948	1	Deaths	1	Global	3	Both	16	55-59 years	342	Varicella and herpes zoster	2	Percent	1991	8.73E-05	0.000100452	7.72E-05
949	1	Deaths	1	Global	1	Male	16	55-59 years	342	Varicella and herpes zoster	3	Rate	1991	0.118365916	0.140065274	0.098400544
950	1	Deaths	1	Global	2	Female	16	55-59 years	342	Varicella and herpes zoster	3	Rate	1991	0.108795115	0.131403797	0.089688106
951	1	Deaths	1	Global	3	Both	16	55-59 years	342	Varicella and herpes zoster	3	Rate	1991	0.113592325	0.130516653	0.099818605
952	1	Deaths	1	Global	1	Male	17	60-64 years	342	Varicella and herpes zoster	1	Number	1991	140.3438024	165.8607911	118.2759463
953	1	Deaths	1	Global	2	Female	17	60-64 years	342	Varicella and herpes zoster	1	Number	1991	130.4894517	158.9277682	107.010818
954	1	Deaths	1	Global	3	Both	17	60-64 years	342	Varicella and herpes zoster	1	Number	1991	270.8332541	307.5345373	235.4803128
955	1	Deaths	1	Global	1	Male	17	60-64 years	342	Varicella and herpes zoster	2	Percent	1991	7.15E-05	8.39E-05	6.03E-05
956	1	Deaths	1	Global	2	Female	17	60-64 years	342	Varicella and herpes zoster	2	Percent	1991	0.000104402	0.000126391	8.63E-05
957	1	Deaths	1	Global	3	Both	17	60-64 years	342	Varicella and herpes zoster	2	Percent	1991	8.43E-05	9.61E-05	7.33E-05
958	1	Deaths	1	Global	1	Male	17	60-64 years	342	Varicella and herpes zoster	3	Rate	1991	0.174423258	0.206136495	0.146996701
959	1	Deaths	1	Global	2	Female	17	60-64 years	342	Varicella and herpes zoster	3	Rate	1991	0.156362499	0.190439477	0.128228594
960	1	Deaths	1	Global	3	Both	17	60-64 years	342	Varicella and herpes zoster	3	Rate	1991	0.165228069	0.187618533	0.143660192
961	1	Deaths	1	Global	1	Male	18	65-69 years	342	Varicella and herpes zoster	1	Number	1991	254.5646151	305.8384814	210.3602108
962	1	Deaths	1	Global	2	Female	18	65-69 years	342	Varicella and herpes zoster	1	Number	1991	246.4160548	296.3282597	204.2128595
963	1	Deaths	1	Global	3	Both	18	65-69 years	342	Varicella and herpes zoster	1	Number	1991	500.9806699	569.2772163	433.6093707
964	1	Deaths	1	Global	1	Male	18	65-69 years	342	Varicella and herpes zoster	2	Percent	1991	0.000119298	0.000141898	9.88E-05
965	1	Deaths	1	Global	2	Female	18	65-69 years	342	Varicella and herpes zoster	2	Percent	1991	0.000158529	0.000192414	0.000132229
966	1	Deaths	1	Global	3	Both	18	65-69 years	342	Varicella and herpes zoster	2	Percent	1991	0.000135843	0.000153658	0.000118167
967	1	Deaths	1	Global	1	Male	18	65-69 years	342	Varicella and herpes zoster	3	Rate	1991	0.429153974	0.51559326	0.354632636
968	1	Deaths	1	Global	2	Female	18	65-69 years	342	Varicella and herpes zoster	3	Rate	1991	0.361782237	0.435062158	0.299820501
969	1	Deaths	1	Global	3	Both	18	65-69 years	342	Varicella and herpes zoster	3	Rate	1991	0.393143439	0.446738998	0.340273966
970	1	Deaths	1	Global	1	Male	19	70-74 years	342	Varicella and herpes zoster	1	Number	1991	255.8342827	307.6496733	211.7572299
971	1	Deaths	1	Global	2	Female	19	70-74 years	342	Varicella and herpes zoster	1	Number	1991	263.9749492	318.7399838	218.4279882
972	1	Deaths	1	Global	3	Both	19	70-74 years	342	Varicella and herpes zoster	1	Number	1991	519.8092319	598.4924257	453.4149942
973	1	Deaths	1	Global	1	Male	19	70-74 years	342	Varicella and herpes zoster	2	Percent	1991	0.000119428	0.000143351	9.90E-05
974	1	Deaths	1	Global	2	Female	19	70-74 years	342	Varicella and herpes zoster	2	Percent	1991	0.000146251	0.000175742	0.000121757
975	1	Deaths	1	Global	3	Both	19	70-74 years	342	Varicella and herpes zoster	2	Percent	1991	0.000131696	0.000150333	0.000115439
976	1	Deaths	1	Global	1	Male	19	70-74 years	342	Varicella and herpes zoster	3	Rate	1991	0.655640012	0.788430047	0.542681424
977	1	Deaths	1	Global	2	Female	19	70-74 years	342	Varicella and herpes zoster	3	Rate	1991	0.541945417	0.654379039	0.44843667
978	1	Deaths	1	Global	3	Both	19	70-74 years	342	Varicella and herpes zoster	3	Rate	1991	0.592514886	0.682203488	0.516834094
979	1	Deaths	1	Global	1	Male	20	75-79 years	342	Varicella and herpes zoster	1	Number	1991	385.814849	459.2943962	322.9496732
980	1	Deaths	1	Global	2	Female	20	75-79 years	342	Varicella and herpes zoster	1	Number	1991	429.6673048	516.7476408	356.1344372
981	1	Deaths	1	Global	3	Both	20	75-79 years	342	Varicella and herpes zoster	1	Number	1991	815.4821538	926.5340926	704.8636444
982	1	Deaths	1	Global	1	Male	20	75-79 years	342	Varicella and herpes zoster	2	Percent	1991	0.000183141	0.000216712	0.000152507
983	1	Deaths	1	Global	2	Female	20	75-79 years	342	Varicella and herpes zoster	2	Percent	1991	0.000201876	0.000240854	0.000166748
984	1	Deaths	1	Global	3	Both	20	75-79 years	342	Varicella and herpes zoster	2	Percent	1991	0.000192553	0.000218379	0.000166789
985	1	Deaths	1	Global	1	Male	20	75-79 years	342	Varicella and herpes zoster	3	Rate	1991	1.516810603	1.805691543	1.2696595
986	1	Deaths	1	Global	2	Female	20	75-79 years	342	Varicella and herpes zoster	3	Rate	1991	1.182501166	1.422157751	0.980129003
987	1	Deaths	1	Global	3	Both	20	75-79 years	342	Varicella and herpes zoster	3	Rate	1991	1.3201615	1.499940412	1.141084256
988	1	Deaths	1	Global	1	Male	22	All ages	342	Varicella and herpes zoster	1	Number	1991	7664.140417	8618.839864	6850.122206
989	1	Deaths	1	Global	2	Female	22	All ages	342	Varicella and herpes zoster	1	Number	1991	7899.801118	8725.444324	7137.889223
990	1	Deaths	1	Global	3	Both	22	All ages	342	Varicella and herpes zoster	1	Number	1991	15563.94154	17212.82193	14082.18958
991	1	Deaths	1	Global	1	Male	22	All ages	342	Varicella and herpes zoster	2	Percent	1991	0.000305401	0.000339977	0.000274636
992	1	Deaths	1	Global	2	Female	22	All ages	342	Varicella and herpes zoster	2	Percent	1991	0.000367472	0.000404799	0.000333529
993	1	Deaths	1	Global	3	Both	22	All ages	342	Varicella and herpes zoster	2	Percent	1991	0.000334029	0.000367037	0.000302892
994	1	Deaths	1	Global	1	Male	22	All ages	342	Varicella and herpes zoster	3	Rate	1991	0.280884846	0.315873845	0.251051705
995	1	Deaths	1	Global	2	Female	22	All ages	342	Varicella and herpes zoster	3	Rate	1991	0.293897572	0.324614109	0.265552041
996	1	Deaths	1	Global	3	Both	22	All ages	342	Varicella and herpes zoster	3	Rate	1991	0.287342408	0.317784135	0.259986216
997	1	Deaths	1	Global	1	Male	27	Age-standardized	342	Varicella and herpes zoster	3	Rate	1991	0.373065522	0.407117221	0.33820946
998	1	Deaths	1	Global	2	Female	27	Age-standardized	342	Varicella and herpes zoster	3	Rate	1991	0.329848314	0.362152151	0.298742468
999	1	Deaths	1	Global	3	Both	27	Age-standardized	342	Varicella and herpes zoster	3	Rate	1991	0.346011602	0.375149726	0.315394349
1000	1	Deaths	1	Global	1	Male	30	80-84 years	342	Varicella and herpes zoster	1	Number	1991	479.8504477	577.8924269	401.0253695
1001	1	Deaths	1	Global	2	Female	30	80-84 years	342	Varicella and herpes zoster	1	Number	1991	604.8185613	716.1036184	497.5351898
1002	1	Deaths	1	Global	3	Both	30	80-84 years	342	Varicella and herpes zoster	1	Number	1991	1084.669009	1243.034916	933.0809595
1003	1	Deaths	1	Global	1	Male	30	80-84 years	342	Varicella and herpes zoster	2	Percent	1991	0.000281566	0.000339805	0.00023516
1004	1	Deaths	1	Global	2	Female	30	80-84 years	342	Varicella and herpes zoster	2	Percent	1991	0.000284563	0.000334813	0.000234643
1005	1	Deaths	1	Global	3	Both	30	80-84 years	342	Varicella and herpes zoster	2	Percent	1991	0.000283241	0.00032602	0.000243616
1006	1	Deaths	1	Global	1	Male	30	80-84 years	342	Varicella and herpes zoster	3	Rate	1991	3.502070048	4.217605233	2.926784672
1007	1	Deaths	1	Global	2	Female	30	80-84 years	342	Varicella and herpes zoster	3	Rate	1991	2.653930751	3.142247171	2.18317364
1008	1	Deaths	1	Global	3	Both	30	80-84 years	342	Varicella and herpes zoster	3	Rate	1991	2.972392426	3.406373318	2.556985361
1009	1	Deaths	1	Global	1	Male	31	85-89 years	342	Varicella and herpes zoster	1	Number	1991	421.0690611	517.7288063	338.8869361
1010	1	Deaths	1	Global	2	Female	31	85-89 years	342	Varicella and herpes zoster	1	Number	1991	640.0328139	760.0070944	535.7063299
1011	1	Deaths	1	Global	3	Both	31	85-89 years	342	Varicella and herpes zoster	1	Number	1991	1061.101875	1224.083984	909.1998552
1012	1	Deaths	1	Global	1	Male	31	85-89 years	342	Varicella and herpes zoster	2	Percent	1991	0.000417511	0.000511575	0.000334682
1013	1	Deaths	1	Global	2	Female	31	85-89 years	342	Varicella and herpes zoster	2	Percent	1991	0.00040758	0.000481855	0.000337875
1014	1	Deaths	1	Global	3	Both	31	85-89 years	342	Varicella and herpes zoster	2	Percent	1991	0.000411471	0.000471663	0.000352776
1015	1	Deaths	1	Global	1	Male	31	85-89 years	342	Varicella and herpes zoster	3	Rate	1991	7.922906303	9.741672333	6.376553611
1016	1	Deaths	1	Global	2	Female	31	85-89 years	342	Varicella and herpes zoster	3	Rate	1991	6.100580786	7.24413589	5.106175297
1017	1	Deaths	1	Global	3	Both	31	85-89 years	342	Varicella and herpes zoster	3	Rate	1991	6.713319007	7.74446495	5.752273945
1018	1	Deaths	1	Global	1	Male	32	90-94 years	342	Varicella and herpes zoster	1	Number	1991	170.467901	213.5831405	138.4969212
1019	1	Deaths	1	Global	2	Female	32	90-94 years	342	Varicella and herpes zoster	1	Number	1991	337.1158452	408.8310175	266.1798884
1020	1	Deaths	1	Global	3	Both	32	90-94 years	342	Varicella and herpes zoster	1	Number	1991	507.5837463	594.3805283	416.9880708
1021	1	Deaths	1	Global	1	Male	32	90-94 years	342	Varicella and herpes zoster	2	Percent	1991	0.000463942	0.000580441	0.000377917
1022	1	Deaths	1	Global	2	Female	32	90-94 years	342	Varicella and herpes zoster	2	Percent	1991	0.000462325	0.000560283	0.000363858
1023	1	Deaths	1	Global	3	Both	32	90-94 years	342	Varicella and herpes zoster	2	Percent	1991	0.000462869	0.000542529	0.000379963
1024	1	Deaths	1	Global	1	Male	32	90-94 years	342	Varicella and herpes zoster	3	Rate	1991	12.72380583	15.94194797	10.33747657
1025	1	Deaths	1	Global	2	Female	32	90-94 years	342	Varicella and herpes zoster	3	Rate	1991	10.41421692	12.6296493	8.222856138
1026	1	Deaths	1	Global	3	Both	32	90-94 years	342	Varicella and herpes zoster	3	Rate	1991	11.09029301	12.98673228	9.110851012
1027	1	Deaths	1	Global	1	Male	39	0-14 years	342	Varicella and herpes zoster	1	Number	1991	4436.859443	5340.617814	3710.991246
1028	1	Deaths	1	Global	2	Female	39	0-14 years	342	Varicella and herpes zoster	1	Number	1991	4173.765702	4942.975073	3502.902164
1029	1	Deaths	1	Global	3	Both	39	0-14 years	342	Varicella and herpes zoster	1	Number	1991	8610.625145	10204.3062	7264.714207
1030	1	Deaths	1	Global	1	Male	39	0-14 years	342	Varicella and herpes zoster	2	Percent	1991	0.000664224	0.00078705	0.000564043
1031	1	Deaths	1	Global	2	Female	39	0-14 years	342	Varicella and herpes zoster	2	Percent	1991	0.000726392	0.000856114	0.000616377
1032	1	Deaths	1	Global	3	Both	39	0-14 years	342	Varicella and herpes zoster	2	Percent	1991	0.000692965	0.000808905	0.000595058
1033	1	Deaths	1	Global	1	Male	39	0-14 years	342	Varicella and herpes zoster	3	Rate	1991	0.491326239	0.591406084	0.410945489
1034	1	Deaths	1	Global	2	Female	39	0-14 years	342	Varicella and herpes zoster	3	Rate	1991	0.489137137	0.579283278	0.410516464
1035	1	Deaths	1	Global	3	Both	39	0-14 years	342	Varicella and herpes zoster	3	Rate	1991	0.49026269	0.581002021	0.413630633
1036	1	Deaths	1	Global	1	Male	235	95+ years	342	Varicella and herpes zoster	1	Number	1991	63.07190994	79.33018371	49.10431116
1037	1	Deaths	1	Global	2	Female	235	95+ years	342	Varicella and herpes zoster	1	Number	1991	157.2290774	191.0057161	118.6430443
1038	1	Deaths	1	Global	3	Both	235	95+ years	342	Varicella and herpes zoster	1	Number	1991	220.3009873	259.6618836	170.5315736
1039	1	Deaths	1	Global	1	Male	235	95+ years	342	Varicella and herpes zoster	2	Percent	1991	0.000694681	0.000873359	0.000541827
1040	1	Deaths	1	Global	2	Female	235	95+ years	342	Varicella and herpes zoster	2	Percent	1991	0.000624015	0.000758785	0.000470826
1041	1	Deaths	1	Global	3	Both	235	95+ years	342	Varicella and herpes zoster	2	Percent	1991	0.000642733	0.000758686	0.000497377
1042	1	Deaths	1	Global	1	Male	235	95+ years	342	Varicella and herpes zoster	3	Rate	1991	23.26076754	29.25677951	18.10955096
1043	1	Deaths	1	Global	2	Female	235	95+ years	342	Varicella and herpes zoster	3	Rate	1991	19.93783944	24.22097338	15.0448378
1044	1	Deaths	1	Global	3	Both	235	95+ years	342	Varicella and herpes zoster	3	Rate	1991	20.78805755	24.50223326	16.09171256
1045	1	Deaths	1	Global	1	Male	8	15-19 years	342	Varicella and herpes zoster	1	Number	2000	131.2879165	157.7468832	110.1206912
1046	1	Deaths	1	Global	2	Female	8	15-19 years	342	Varicella and herpes zoster	1	Number	2000	119.7096584	143.4469699	97.38763628
1047	1	Deaths	1	Global	3	Both	8	15-19 years	342	Varicella and herpes zoster	1	Number	2000	250.9975749	292.6755388	214.9428491
1048	1	Deaths	1	Global	1	Male	8	15-19 years	342	Varicella and herpes zoster	2	Percent	2000	0.000306633	0.000368757	0.000252467
1049	1	Deaths	1	Global	2	Female	8	15-19 years	342	Varicella and herpes zoster	2	Percent	2000	0.000394285	0.000470535	0.000318736
1050	1	Deaths	1	Global	3	Both	8	15-19 years	342	Varicella and herpes zoster	2	Percent	2000	0.000342978	0.0003949	0.000294504
1051	1	Deaths	1	Global	1	Male	8	15-19 years	342	Varicella and herpes zoster	3	Rate	2000	0.045238219	0.054355254	0.037944573
1052	1	Deaths	1	Global	2	Female	8	15-19 years	342	Varicella and herpes zoster	3	Rate	2000	0.042971	0.05149175	0.034958283
1053	1	Deaths	1	Global	3	Both	8	15-19 years	342	Varicella and herpes zoster	3	Rate	2000	0.044127793	0.05145518	0.037789024
1054	1	Deaths	1	Global	1	Male	9	20-24 years	342	Varicella and herpes zoster	1	Number	2000	106.7467687	126.44671	89.0063429
1055	1	Deaths	1	Global	2	Female	9	20-24 years	342	Varicella and herpes zoster	1	Number	2000	93.32958215	113.1870478	77.11070813
1056	1	Deaths	1	Global	3	Both	9	20-24 years	342	Varicella and herpes zoster	1	Number	2000	200.0763508	226.9096523	175.8450611
1057	1	Deaths	1	Global	1	Male	9	20-24 years	342	Varicella and herpes zoster	2	Percent	2000	0.000210436	0.0002502	0.000176494
1058	1	Deaths	1	Global	2	Female	9	20-24 years	342	Varicella and herpes zoster	2	Percent	2000	0.000235671	0.000284316	0.000192739
1059	1	Deaths	1	Global	3	Both	9	20-24 years	342	Varicella and herpes zoster	2	Percent	2000	0.000221458	0.000252171	0.000192645
1060	1	Deaths	1	Global	1	Male	9	20-24 years	342	Varicella and herpes zoster	3	Rate	2000	0.041701124	0.049396998	0.034770744
1061	1	Deaths	1	Global	2	Female	9	20-24 years	342	Varicella and herpes zoster	3	Rate	2000	0.036593434	0.044379313	0.030234204
1062	1	Deaths	1	Global	3	Both	9	20-24 years	342	Varicella and herpes zoster	3	Rate	2000	0.039151956	0.044402833	0.034410254
1063	1	Deaths	1	Global	1	Male	10	25-29 years	342	Varicella and herpes zoster	1	Number	2000	120.7133162	144.1492199	101.7656659
1064	1	Deaths	1	Global	2	Female	10	25-29 years	342	Varicella and herpes zoster	1	Number	2000	108.2626864	131.5851266	91.25056865
1065	1	Deaths	1	Global	3	Both	10	25-29 years	342	Varicella and herpes zoster	1	Number	2000	228.9760026	262.5090974	200.9928125
1066	1	Deaths	1	Global	1	Male	10	25-29 years	342	Varicella and herpes zoster	2	Percent	2000	0.000214533	0.000257631	0.000180516
1067	1	Deaths	1	Global	2	Female	10	25-29 years	342	Varicella and herpes zoster	2	Percent	2000	0.000237584	0.000292484	0.00019409
1068	1	Deaths	1	Global	3	Both	10	25-29 years	342	Varicella and herpes zoster	2	Percent	2000	0.000224779	0.000257844	0.000195352
1069	1	Deaths	1	Global	1	Male	10	25-29 years	342	Varicella and herpes zoster	3	Rate	2000	0.048303725	0.057681659	0.040721777
1070	1	Deaths	1	Global	2	Female	10	25-29 years	342	Varicella and herpes zoster	3	Rate	2000	0.043506585	0.052878972	0.036670073
1071	1	Deaths	1	Global	3	Both	10	25-29 years	342	Varicella and herpes zoster	3	Rate	2000	0.045910266	0.052633736	0.040299566
1072	1	Deaths	1	Global	1	Male	11	30-34 years	342	Varicella and herpes zoster	1	Number	2000	167.2120774	199.704897	142.2150097
1073	1	Deaths	1	Global	2	Female	11	30-34 years	342	Varicella and herpes zoster	1	Number	2000	145.70154	174.1149293	121.0966496
1074	1	Deaths	1	Global	3	Both	11	30-34 years	342	Varicella and herpes zoster	1	Number	2000	312.9136174	356.8165921	275.0905212
1075	1	Deaths	1	Global	1	Male	11	30-34 years	342	Varicella and herpes zoster	2	Percent	2000	0.00024945	0.000300431	0.000210309
1076	1	Deaths	1	Global	2	Female	11	30-34 years	342	Varicella and herpes zoster	2	Percent	2000	0.000301124	0.000363033	0.000251229
1077	1	Deaths	1	Global	3	Both	11	30-34 years	342	Varicella and herpes zoster	2	Percent	2000	0.000271104	0.000311952	0.00023714
1078	1	Deaths	1	Global	1	Male	11	30-34 years	342	Varicella and herpes zoster	3	Rate	2000	0.069292776	0.082757818	0.058933977
1079	1	Deaths	1	Global	2	Female	11	30-34 years	342	Varicella and herpes zoster	3	Rate	2000	0.061273679	0.073222715	0.050926279
1080	1	Deaths	1	Global	3	Both	11	30-34 years	342	Varicella and herpes zoster	3	Rate	2000	0.065312722	0.074476346	0.057418117
1081	1	Deaths	1	Global	1	Male	12	35-39 years	342	Varicella and herpes zoster	1	Number	2000	148.8068735	173.075418	127.341036
1082	1	Deaths	1	Global	2	Female	12	35-39 years	342	Varicella and herpes zoster	1	Number	2000	125.799184	150.4771557	105.9623625
1083	1	Deaths	1	Global	3	Both	12	35-39 years	342	Varicella and herpes zoster	1	Number	2000	274.6060575	309.156713	241.568074
1084	1	Deaths	1	Global	1	Male	12	35-39 years	342	Varicella and herpes zoster	2	Percent	2000	0.000180563	0.00020957	0.000152096
1085	1	Deaths	1	Global	2	Female	12	35-39 years	342	Varicella and herpes zoster	2	Percent	2000	0.000247155	0.000297262	0.000201234
1086	1	Deaths	1	Global	3	Both	12	35-39 years	342	Varicella and herpes zoster	2	Percent	2000	0.000205984	0.000236483	0.000178926
1087	1	Deaths	1	Global	1	Male	12	35-39 years	342	Varicella and herpes zoster	3	Rate	2000	0.067801636	0.078859236	0.058021046
1088	1	Deaths	1	Global	2	Female	12	35-39 years	342	Varicella and herpes zoster	3	Rate	2000	0.058543037	0.070027399	0.049311595
1089	1	Deaths	1	Global	3	Both	12	35-39 years	342	Varicella and herpes zoster	3	Rate	2000	0.063221262	0.071175697	0.055615082
1090	1	Deaths	1	Global	1	Male	13	40-44 years	342	Varicella and herpes zoster	1	Number	2000	94.23789651	111.221923	80.1941881
1091	1	Deaths	1	Global	2	Female	13	40-44 years	342	Varicella and herpes zoster	1	Number	2000	82.72308925	99.90031541	68.82082708
1092	1	Deaths	1	Global	3	Both	13	40-44 years	342	Varicella and herpes zoster	1	Number	2000	176.9609858	202.4779746	155.4726274
1093	1	Deaths	1	Global	1	Male	13	40-44 years	342	Varicella and herpes zoster	2	Percent	2000	9.78E-05	0.000115343	8.31E-05
1094	1	Deaths	1	Global	2	Female	13	40-44 years	342	Varicella and herpes zoster	2	Percent	2000	0.000153347	0.000187354	0.000127188
1095	1	Deaths	1	Global	3	Both	13	40-44 years	342	Varicella and herpes zoster	2	Percent	2000	0.00011777	0.000135754	0.000103385
1096	1	Deaths	1	Global	1	Male	13	40-44 years	342	Varicella and herpes zoster	3	Rate	2000	0.050335059	0.059406696	0.042833927
1097	1	Deaths	1	Global	2	Female	13	40-44 years	342	Varicella and herpes zoster	3	Rate	2000	0.045801728	0.055312333	0.038104389
1098	1	Deaths	1	Global	3	Both	13	40-44 years	342	Varicella and herpes zoster	3	Rate	2000	0.048109125	0.055046247	0.042267238
1099	1	Deaths	1	Global	1	Male	14	45-49 years	342	Varicella and herpes zoster	1	Number	2000	92.67243262	108.9508884	80.39952018
1100	1	Deaths	1	Global	2	Female	14	45-49 years	342	Varicella and herpes zoster	1	Number	2000	83.70466533	100.1185337	69.91346935
1101	1	Deaths	1	Global	3	Both	14	45-49 years	342	Varicella and herpes zoster	1	Number	2000	176.3770979	198.6142381	156.1343914
1102	1	Deaths	1	Global	1	Male	14	45-49 years	342	Varicella and herpes zoster	2	Percent	2000	7.97E-05	9.33E-05	6.87E-05
1103	1	Deaths	1	Global	2	Female	14	45-49 years	342	Varicella and herpes zoster	2	Percent	2000	0.000129415	0.000152332	0.000107185
1104	1	Deaths	1	Global	3	Both	14	45-49 years	342	Varicella and herpes zoster	2	Percent	2000	9.75E-05	0.00010996	8.65E-05
1105	1	Deaths	1	Global	1	Male	14	45-49 years	342	Varicella and herpes zoster	3	Rate	2000	0.055551194	0.065309087	0.048194368
1106	1	Deaths	1	Global	2	Female	14	45-49 years	342	Varicella and herpes zoster	3	Rate	2000	0.051624187	0.06174731	0.043118577
1107	1	Deaths	1	Global	3	Both	14	45-49 years	342	Varicella and herpes zoster	3	Rate	2000	0.053615631	0.060375343	0.047462193
1108	1	Deaths	1	Global	1	Male	15	50-54 years	342	Varicella and herpes zoster	1	Number	2000	90.65460543	106.7076541	76.87055173
1109	1	Deaths	1	Global	2	Female	15	50-54 years	342	Varicella and herpes zoster	1	Number	2000	84.8621282	100.691571	71.31450548
1110	1	Deaths	1	Global	3	Both	15	50-54 years	342	Varicella and herpes zoster	1	Number	2000	175.5167336	198.4839015	154.7312899
1111	1	Deaths	1	Global	1	Male	15	50-54 years	342	Varicella and herpes zoster	2	Percent	2000	6.88E-05	8.11E-05	5.82E-05
1112	1	Deaths	1	Global	2	Female	15	50-54 years	342	Varicella and herpes zoster	2	Percent	2000	0.000110808	0.000130735	9.39E-05
1113	1	Deaths	1	Global	3	Both	15	50-54 years	342	Varicella and herpes zoster	2	Percent	2000	8.42E-05	9.54E-05	7.44E-05
1114	1	Deaths	1	Global	1	Male	15	50-54 years	342	Varicella and herpes zoster	3	Rate	2000	0.068664096	0.080823081	0.058223704
1115	1	Deaths	1	Global	2	Female	15	50-54 years	342	Varicella and herpes zoster	3	Rate	2000	0.065736515	0.077998433	0.055242158
1116	1	Deaths	1	Global	3	Both	15	50-54 years	342	Varicella and herpes zoster	3	Rate	2000	0.067216741	0.076012359	0.059256646
1117	1	Deaths	1	Global	1	Male	16	55-59 years	342	Varicella and herpes zoster	1	Number	2000	102.4411565	123.4234575	86.20024887
1118	1	Deaths	1	Global	2	Female	16	55-59 years	342	Varicella and herpes zoster	1	Number	2000	94.49627736	111.9921327	78.18341618
1119	1	Deaths	1	Global	3	Both	16	55-59 years	342	Varicella and herpes zoster	1	Number	2000	196.9374338	222.6078387	172.0968009
1120	1	Deaths	1	Global	1	Male	16	55-59 years	342	Varicella and herpes zoster	2	Percent	2000	6.75E-05	8.08E-05	5.66E-05
1121	1	Deaths	1	Global	2	Female	16	55-59 years	342	Varicella and herpes zoster	2	Percent	2000	0.00010144	0.00012043	8.39E-05
1122	1	Deaths	1	Global	3	Both	16	55-59 years	342	Varicella and herpes zoster	2	Percent	2000	8.04E-05	9.10E-05	7.07E-05
1123	1	Deaths	1	Global	1	Male	16	55-59 years	342	Varicella and herpes zoster	3	Rate	2000	0.100003428	0.120486426	0.084148995
1124	1	Deaths	1	Global	2	Female	16	55-59 years	342	Varicella and herpes zoster	3	Rate	2000	0.092092732	0.109143574	0.076194794
1125	1	Deaths	1	Global	3	Both	16	55-59 years	342	Varicella and herpes zoster	3	Rate	2000	0.096044757	0.108564001	0.083930186
1126	1	Deaths	1	Global	1	Male	17	60-64 years	342	Varicella and herpes zoster	1	Number	2000	130.6589167	153.616386	110.7034624
1127	1	Deaths	1	Global	2	Female	17	60-64 years	342	Varicella and herpes zoster	1	Number	2000	129.8851409	154.3116695	107.8687438
1128	1	Deaths	1	Global	3	Both	17	60-64 years	342	Varicella and herpes zoster	1	Number	2000	260.5440576	294.7282803	228.2720003
1129	1	Deaths	1	Global	1	Male	17	60-64 years	342	Varicella and herpes zoster	2	Percent	2000	6.45E-05	7.56E-05	5.47E-05
1130	1	Deaths	1	Global	2	Female	17	60-64 years	342	Varicella and herpes zoster	2	Percent	2000	9.95E-05	0.000118018	8.29E-05
1131	1	Deaths	1	Global	3	Both	17	60-64 years	342	Varicella and herpes zoster	2	Percent	2000	7.82E-05	8.84E-05	6.90E-05
1132	1	Deaths	1	Global	1	Male	17	60-64 years	342	Varicella and herpes zoster	3	Rate	2000	0.143637837	0.168875772	0.12170012
1133	1	Deaths	1	Global	2	Female	17	60-64 years	342	Varicella and herpes zoster	3	Rate	2000	0.13619513	0.161808332	0.113109148
1134	1	Deaths	1	Global	3	Both	17	60-64 years	342	Varicella and herpes zoster	3	Rate	2000	0.139828552	0.15817451	0.122508813
1135	1	Deaths	1	Global	1	Male	18	65-69 years	342	Varicella and herpes zoster	1	Number	2000	257.7022999	304.9226145	219.6065543
1136	1	Deaths	1	Global	2	Female	18	65-69 years	342	Varicella and herpes zoster	1	Number	2000	258.5872886	312.5516101	217.1559417
1137	1	Deaths	1	Global	3	Both	18	65-69 years	342	Varicella and herpes zoster	1	Number	2000	516.2895885	590.6096685	457.795146
1138	1	Deaths	1	Global	1	Male	18	65-69 years	342	Varicella and herpes zoster	2	Percent	2000	0.000105883	0.00012432	8.97E-05
1139	1	Deaths	1	Global	2	Female	18	65-69 years	342	Varicella and herpes zoster	2	Percent	2000	0.000151936	0.000183648	0.000127789
1140	1	Deaths	1	Global	3	Both	18	65-69 years	342	Varicella and herpes zoster	2	Percent	2000	0.000124833	0.000142434	0.000111015
1141	1	Deaths	1	Global	1	Male	18	65-69 years	342	Varicella and herpes zoster	3	Rate	2000	0.353343923	0.418089217	0.301109619
1142	1	Deaths	1	Global	2	Female	18	65-69 years	342	Varicella and herpes zoster	3	Rate	2000	0.324761561	0.392535725	0.272727647
1143	1	Deaths	1	Global	3	Both	18	65-69 years	342	Varicella and herpes zoster	3	Rate	2000	0.338425912	0.38714245	0.300083022
1144	1	Deaths	1	Global	1	Male	19	70-74 years	342	Varicella and herpes zoster	1	Number	2000	275.5848639	332.6363718	234.5386034
1145	1	Deaths	1	Global	2	Female	19	70-74 years	342	Varicella and herpes zoster	1	Number	2000	278.2614708	331.2107056	236.9767894
1146	1	Deaths	1	Global	3	Both	19	70-74 years	342	Varicella and herpes zoster	1	Number	2000	553.8463347	621.219611	492.4096433
1147	1	Deaths	1	Global	1	Male	19	70-74 years	342	Varicella and herpes zoster	2	Percent	2000	9.96E-05	0.0001202	8.48E-05
1148	1	Deaths	1	Global	2	Female	19	70-74 years	342	Varicella and herpes zoster	2	Percent	2000	0.000127935	0.000151352	0.000108794
1149	1	Deaths	1	Global	3	Both	19	70-74 years	342	Varicella and herpes zoster	2	Percent	2000	0.000112085	0.00012571	9.99E-05
1150	1	Deaths	1	Global	1	Male	19	70-74 years	342	Varicella and herpes zoster	3	Rate	2000	0.504579792	0.609037771	0.429426486
1151	1	Deaths	1	Global	2	Female	19	70-74 years	342	Varicella and herpes zoster	3	Rate	2000	0.43140476	0.513495004	0.367398745
1152	1	Deaths	1	Global	3	Both	19	70-74 years	342	Varicella and herpes zoster	3	Rate	2000	0.464956202	0.521516336	0.413379855
1153	1	Deaths	1	Global	1	Male	20	75-79 years	342	Varicella and herpes zoster	1	Number	2000	412.9374122	487.129437	353.3545718
1154	1	Deaths	1	Global	2	Female	20	75-79 years	342	Varicella and herpes zoster	1	Number	2000	457.6421595	541.5087537	383.2524752
1155	1	Deaths	1	Global	3	Both	20	75-79 years	342	Varicella and herpes zoster	1	Number	2000	870.5795718	980.7764601	775.4091665
1156	1	Deaths	1	Global	1	Male	20	75-79 years	342	Varicella and herpes zoster	2	Percent	2000	0.000165168	0.000194304	0.000141337
1157	1	Deaths	1	Global	2	Female	20	75-79 years	342	Varicella and herpes zoster	2	Percent	2000	0.000190367	0.000223453	0.000160414
1158	1	Deaths	1	Global	3	Both	20	75-79 years	342	Varicella and herpes zoster	2	Percent	2000	0.000177523	0.00020002	0.000158307
1159	1	Deaths	1	Global	1	Male	20	75-79 years	342	Varicella and herpes zoster	3	Rate	2000	1.242022647	1.465175532	1.062810895
1160	1	Deaths	1	Global	2	Female	20	75-79 years	342	Varicella and herpes zoster	3	Rate	2000	1.005070598	1.189257842	0.841696479
1161	1	Deaths	1	Global	3	Both	20	75-79 years	342	Varicella and herpes zoster	3	Rate	2000	1.105069772	1.244948141	0.984265263
1162	1	Deaths	1	Global	1	Male	22	All ages	342	Varicella and herpes zoster	1	Number	2000	7466.045364	8208.063786	6792.106915
1163	1	Deaths	1	Global	2	Female	22	All ages	342	Varicella and herpes zoster	1	Number	2000	7931.496817	8737.005021	7165.808144
1164	1	Deaths	1	Global	3	Both	22	All ages	342	Varicella and herpes zoster	1	Number	2000	15397.54218	16776.39964	14121.48736
1165	1	Deaths	1	Global	1	Male	22	All ages	342	Varicella and herpes zoster	2	Percent	2000	0.000274286	0.000299939	0.000250647
1166	1	Deaths	1	Global	2	Female	22	All ages	342	Varicella and herpes zoster	2	Percent	2000	0.000343763	0.00037561	0.000310822
1167	1	Deaths	1	Global	3	Both	22	All ages	342	Varicella and herpes zoster	2	Percent	2000	0.000306158	0.00033165	0.000281937
1168	1	Deaths	1	Global	1	Male	22	All ages	342	Varicella and herpes zoster	3	Rate	2000	0.243020376	0.267173136	0.221083626
1169	1	Deaths	1	Global	2	Female	22	All ages	342	Varicella and herpes zoster	3	Rate	2000	0.262060583	0.288674973	0.23676185
1170	1	Deaths	1	Global	3	Both	22	All ages	342	Varicella and herpes zoster	3	Rate	2000	0.252469299	0.275078048	0.231546176
1171	1	Deaths	1	Global	1	Male	27	Age-standardized	342	Varicella and herpes zoster	3	Rate	2000	0.322021286	0.35099095	0.294769262
1172	1	Deaths	1	Global	2	Female	27	Age-standardized	342	Varicella and herpes zoster	3	Rate	2000	0.294656799	0.323468554	0.266127754
1173	1	Deaths	1	Global	3	Both	27	Age-standardized	342	Varicella and herpes zoster	3	Rate	2000	0.305214	0.329669641	0.280484496
1174	1	Deaths	1	Global	1	Male	30	80-84 years	342	Varicella and herpes zoster	1	Number	2000	505.1795969	607.205047	418.1787793
1175	1	Deaths	1	Global	2	Female	30	80-84 years	342	Varicella and herpes zoster	1	Number	2000	644.5867252	769.6435327	537.118851
1176	1	Deaths	1	Global	3	Both	30	80-84 years	342	Varicella and herpes zoster	1	Number	2000	1149.766322	1306.080099	986.1404438
1177	1	Deaths	1	Global	1	Male	30	80-84 years	342	Varicella and herpes zoster	2	Percent	2000	0.000268098	0.000319397	0.00022258
1178	1	Deaths	1	Global	2	Female	30	80-84 years	342	Varicella and herpes zoster	2	Percent	2000	0.000291177	0.000346521	0.000241652
1179	1	Deaths	1	Global	3	Both	30	80-84 years	342	Varicella and herpes zoster	2	Percent	2000	0.00028057	0.000318635	0.000241825
1180	1	Deaths	1	Global	1	Male	30	80-84 years	342	Varicella and herpes zoster	3	Rate	2000	3.060364508	3.678431961	2.533315878
1181	1	Deaths	1	Global	2	Female	30	80-84 years	342	Varicella and herpes zoster	3	Rate	2000	2.485482754	2.967693333	2.07109391
1182	1	Deaths	1	Global	3	Both	30	80-84 years	342	Varicella and herpes zoster	3	Rate	2000	2.709078298	3.077384668	2.323543161
1183	1	Deaths	1	Global	1	Male	31	85-89 years	342	Varicella and herpes zoster	1	Number	2000	471.6490916	565.1867562	396.7819349
1184	1	Deaths	1	Global	2	Female	31	85-89 years	342	Varicella and herpes zoster	1	Number	2000	735.5648438	867.9806911	594.983917
1185	1	Deaths	1	Global	3	Both	31	85-89 years	342	Varicella and herpes zoster	1	Number	2000	1207.213935	1371.775307	1033.541578
1186	1	Deaths	1	Global	1	Male	31	85-89 years	342	Varicella and herpes zoster	2	Percent	2000	0.000346637	0.000417162	0.000291942
1187	1	Deaths	1	Global	2	Female	31	85-89 years	342	Varicella and herpes zoster	2	Percent	2000	0.000372938	0.000439648	0.000301964
1188	1	Deaths	1	Global	3	Both	31	85-89 years	342	Varicella and herpes zoster	2	Percent	2000	0.000362201	0.000411113	0.000310688
1189	1	Deaths	1	Global	1	Male	31	85-89 years	342	Varicella and herpes zoster	3	Rate	2000	6.487687626	7.774328817	5.457865382
1190	1	Deaths	1	Global	2	Female	31	85-89 years	342	Varicella and herpes zoster	3	Rate	2000	5.208010334	6.14555256	4.212657
1191	1	Deaths	1	Global	3	Both	31	85-89 years	342	Varicella and herpes zoster	3	Rate	2000	5.64286589	6.412073174	4.831071234
1192	1	Deaths	1	Global	1	Male	32	90-94 years	342	Varicella and herpes zoster	1	Number	2000	231.6348901	285.6298116	183.6083228
1193	1	Deaths	1	Global	2	Female	32	90-94 years	342	Varicella and herpes zoster	1	Number	2000	465.1066506	562.0356512	373.3810924
1194	1	Deaths	1	Global	3	Both	32	90-94 years	342	Varicella and herpes zoster	1	Number	2000	696.7415407	811.2796661	568.6102883
1195	1	Deaths	1	Global	1	Male	32	90-94 years	342	Varicella and herpes zoster	2	Percent	2000	0.000402869	0.000496895	0.000319227
1196	1	Deaths	1	Global	2	Female	32	90-94 years	342	Varicella and herpes zoster	2	Percent	2000	0.000426222	0.0005145	0.000342244
1197	1	Deaths	1	Global	3	Both	32	90-94 years	342	Varicella and herpes zoster	2	Percent	2000	0.000418154	0.000485651	0.000341782
1198	1	Deaths	1	Global	1	Male	32	90-94 years	342	Varicella and herpes zoster	3	Rate	2000	10.6114794	13.08505321	8.411323245
1199	1	Deaths	1	Global	2	Female	32	90-94 years	342	Varicella and herpes zoster	3	Rate	2000	9.107407687	11.00540662	7.31129909
1200	1	Deaths	1	Global	3	Both	32	90-94 years	342	Varicella and herpes zoster	3	Rate	2000	9.557791129	11.12900716	7.800106714
1201	1	Deaths	1	Global	1	Male	39	0-14 years	342	Varicella and herpes zoster	1	Number	2000	4031.760231	4732.793428	3419.290884
1202	1	Deaths	1	Global	2	Female	39	0-14 years	342	Varicella and herpes zoster	1	Number	2000	3771.67909	4427.388389	3238.779737
1203	1	Deaths	1	Global	3	Both	39	0-14 years	342	Varicella and herpes zoster	1	Number	2000	7803.439322	9148.967945	6725.321621
1204	1	Deaths	1	Global	1	Male	39	0-14 years	342	Varicella and herpes zoster	2	Percent	2000	0.000723634	0.000850492	0.000623512
1205	1	Deaths	1	Global	2	Female	39	0-14 years	342	Varicella and herpes zoster	2	Percent	2000	0.000789665	0.000923197	0.00067456
1206	1	Deaths	1	Global	3	Both	39	0-14 years	342	Varicella and herpes zoster	2	Percent	2000	0.000754112	0.00087148	0.000658295
1207	1	Deaths	1	Global	1	Male	39	0-14 years	342	Varicella and herpes zoster	3	Rate	2000	0.425024624	0.498926928	0.360458643
1208	1	Deaths	1	Global	2	Female	39	0-14 years	342	Varicella and herpes zoster	3	Rate	2000	0.425939238	0.499989101	0.365758417
1209	1	Deaths	1	Global	3	Both	39	0-14 years	342	Varicella and herpes zoster	3	Rate	2000	0.425466198	0.498828331	0.366684087
1210	1	Deaths	1	Global	1	Male	235	95+ years	342	Varicella and herpes zoster	1	Number	2000	94.16501802	116.7062899	73.41736302
1211	1	Deaths	1	Global	2	Female	235	95+ years	342	Varicella and herpes zoster	1	Number	2000	251.5946361	296.0814666	190.5465909
1212	1	Deaths	1	Global	3	Both	235	95+ years	342	Varicella and herpes zoster	1	Number	2000	345.7596541	399.813452	269.6253739
1213	1	Deaths	1	Global	1	Male	235	95+ years	342	Varicella and herpes zoster	2	Percent	2000	0.000653008	0.000810868	0.000510234
1214	1	Deaths	1	Global	2	Female	235	95+ years	342	Varicella and herpes zoster	2	Percent	2000	0.000632732	0.000743314	0.000479305
1215	1	Deaths	1	Global	3	Both	235	95+ years	342	Varicella and herpes zoster	2	Percent	2000	0.000638134	0.000737605	0.000498539
1216	1	Deaths	1	Global	1	Male	235	95+ years	342	Varicella and herpes zoster	3	Rate	2000	19.64276653	24.34486238	15.31481809
1217	1	Deaths	1	Global	2	Female	235	95+ years	342	Varicella and herpes zoster	3	Rate	2000	19.2990475	22.71149487	14.6162405
1218	1	Deaths	1	Global	3	Both	235	95+ years	342	Varicella and herpes zoster	3	Rate	2000	19.39145914	22.42299276	15.12157176
1219	1	Deaths	6	China	1	Male	8	15-19 years	342	Varicella and herpes zoster	1	Number	1990	30.27767041	45.90810086	19.61805385
1220	1	Deaths	6	China	2	Female	8	15-19 years	342	Varicella and herpes zoster	1	Number	1990	25.40020368	36.95736951	16.67867472
1221	1	Deaths	6	China	3	Both	8	15-19 years	342	Varicella and herpes zoster	1	Number	1990	55.67787409	75.03755965	41.11623225
1222	1	Deaths	6	China	1	Male	8	15-19 years	342	Varicella and herpes zoster	2	Percent	1990	0.000409043	0.000588232	0.000275611
1223	1	Deaths	6	China	2	Female	8	15-19 years	342	Varicella and herpes zoster	2	Percent	1990	0.000639933	0.000910036	0.00042915
1224	1	Deaths	6	China	3	Both	8	15-19 years	342	Varicella and herpes zoster	2	Percent	1990	0.000490006	0.000651307	0.000368743
1225	1	Deaths	6	China	1	Male	8	15-19 years	342	Varicella and herpes zoster	3	Rate	1990	0.04655852	0.070593715	0.030167035
1226	1	Deaths	6	China	2	Female	8	15-19 years	342	Varicella and herpes zoster	3	Rate	1990	0.041211499	0.05996285	0.027060932
1227	1	Deaths	6	China	3	Both	8	15-19 years	342	Varicella and herpes zoster	3	Rate	1990	0.043956724	0.059240862	0.032460558
1228	1	Deaths	6	China	1	Male	9	20-24 years	342	Varicella and herpes zoster	1	Number	1990	26.86580529	38.51921754	17.69149504
1229	1	Deaths	6	China	2	Female	9	20-24 years	342	Varicella and herpes zoster	1	Number	1990	21.82834995	32.20623858	13.90173167
1230	1	Deaths	6	China	3	Both	9	20-24 years	342	Varicella and herpes zoster	1	Number	1990	48.69415524	64.27719334	36.03795442
1231	1	Deaths	6	China	1	Male	9	20-24 years	342	Varicella and herpes zoster	2	Percent	1990	0.000315062	0.000443371	0.000211995
1232	1	Deaths	6	China	2	Female	9	20-24 years	342	Varicella and herpes zoster	2	Percent	1990	0.000432723	0.000635319	0.000282472
1233	1	Deaths	6	China	3	Both	9	20-24 years	342	Varicella and herpes zoster	2	Percent	1990	0.000358824	0.000469532	0.000270755
1234	1	Deaths	6	China	1	Male	9	20-24 years	342	Varicella and herpes zoster	3	Rate	1990	0.039792953	0.057053693	0.026204196
1235	1	Deaths	6	China	2	Female	9	20-24 years	342	Varicella and herpes zoster	3	Rate	1990	0.033849263	0.049942274	0.021557441
1236	1	Deaths	6	China	3	Both	9	20-24 years	342	Varicella and herpes zoster	3	Rate	1990	0.036889258	0.048694509	0.027301293
1237	1	Deaths	6	China	1	Male	10	25-29 years	342	Varicella and herpes zoster	1	Number	1990	26.45673706	36.48543853	18.19563079
1238	1	Deaths	6	China	2	Female	10	25-29 years	342	Varicella and herpes zoster	1	Number	1990	22.58165855	32.57692222	14.81115245
1239	1	Deaths	6	China	3	Both	10	25-29 years	342	Varicella and herpes zoster	1	Number	1990	49.03839561	61.72925037	36.57036276
1240	1	Deaths	6	China	1	Male	10	25-29 years	342	Varicella and herpes zoster	2	Percent	1990	0.000364912	0.000495368	0.000254303
1241	1	Deaths	6	China	2	Female	10	25-29 years	342	Varicella and herpes zoster	2	Percent	1990	0.000485895	0.000670558	0.000338306
1242	1	Deaths	6	China	3	Both	10	25-29 years	342	Varicella and herpes zoster	2	Percent	1990	0.000411912	0.000515261	0.000315052
1243	1	Deaths	6	China	1	Male	10	25-29 years	342	Varicella and herpes zoster	3	Rate	1990	0.046887074	0.064660107	0.032246603
1244	1	Deaths	6	China	2	Female	10	25-29 years	342	Varicella and herpes zoster	3	Rate	1990	0.042237956	0.060933638	0.027703581
1245	1	Deaths	6	China	3	Both	10	25-29 years	342	Varicella and herpes zoster	3	Rate	1990	0.044625205	0.056173951	0.033279228
1246	1	Deaths	6	China	1	Male	11	30-34 years	342	Varicella and herpes zoster	1	Number	1990	32.4683944	45.13635541	22.55129777
1247	1	Deaths	6	China	2	Female	11	30-34 years	342	Varicella and herpes zoster	1	Number	1990	28.08603522	41.16269374	17.4946213
1248	1	Deaths	6	China	3	Both	11	30-34 years	342	Varicella and herpes zoster	1	Number	1990	60.55442961	81.08802498	46.35927688
1249	1	Deaths	6	China	1	Male	11	30-34 years	342	Varicella and herpes zoster	2	Percent	1990	0.000379844	0.000523349	0.000271533
1250	1	Deaths	6	China	2	Female	11	30-34 years	342	Varicella and herpes zoster	2	Percent	1990	0.000541896	0.000760723	0.000369853
1251	1	Deaths	6	China	3	Both	11	30-34 years	342	Varicella and herpes zoster	2	Percent	1990	0.000441115	0.000557666	0.000340474
1252	1	Deaths	6	China	1	Male	11	30-34 years	342	Varicella and herpes zoster	3	Rate	1990	0.07054548	0.098069705	0.048998177
1253	1	Deaths	6	China	2	Female	11	30-34 years	342	Varicella and herpes zoster	3	Rate	1990	0.066523763	0.097496755	0.041437249
1254	1	Deaths	6	China	3	Both	11	30-34 years	342	Varicella and herpes zoster	3	Rate	1990	0.068621333	0.09189036	0.052535139
1255	1	Deaths	6	China	1	Male	12	35-39 years	342	Varicella and herpes zoster	1	Number	1990	32.22250577	46.91559048	21.22306915
1256	1	Deaths	6	China	2	Female	12	35-39 years	342	Varicella and herpes zoster	1	Number	1990	29.42801641	43.18058373	18.95703402
1257	1	Deaths	6	China	3	Both	12	35-39 years	342	Varicella and herpes zoster	1	Number	1990	61.65052218	80.58699956	45.06312268
1258	1	Deaths	6	China	1	Male	12	35-39 years	342	Varicella and herpes zoster	2	Percent	1990	0.000236951	0.000333381	0.000161273
1259	1	Deaths	6	China	2	Female	12	35-39 years	342	Varicella and herpes zoster	2	Percent	1990	0.000364533	0.000512458	0.000247826
1260	1	Deaths	6	China	3	Both	12	35-39 years	342	Varicella and herpes zoster	2	Percent	1990	0.000284648	0.000372064	0.000214617
1261	1	Deaths	6	China	1	Male	12	35-39 years	342	Varicella and herpes zoster	3	Rate	1990	0.068230289	0.099342501	0.044939278
1262	1	Deaths	6	China	2	Female	12	35-39 years	342	Varicella and herpes zoster	3	Rate	1990	0.066710599	0.097886401	0.042973848
1263	1	Deaths	6	China	3	Both	12	35-39 years	342	Varicella and herpes zoster	3	Rate	1990	0.067496342	0.088228413	0.049336094
1264	1	Deaths	6	China	1	Male	13	40-44 years	342	Varicella and herpes zoster	1	Number	1990	18.46885204	26.47222592	11.83470988
1265	1	Deaths	6	China	2	Female	13	40-44 years	342	Varicella and herpes zoster	1	Number	1990	16.85154778	25.39353557	10.91844605
1266	1	Deaths	6	China	3	Both	13	40-44 years	342	Varicella and herpes zoster	1	Number	1990	35.32039982	46.66713858	25.86972262
1267	1	Deaths	6	China	1	Male	13	40-44 years	342	Varicella and herpes zoster	2	Percent	1990	0.000115984	0.000164288	7.85E-05
1268	1	Deaths	6	China	2	Female	13	40-44 years	342	Varicella and herpes zoster	2	Percent	1990	0.000188583	0.000263514	0.000128027
1269	1	Deaths	6	China	3	Both	13	40-44 years	342	Varicella and herpes zoster	2	Percent	1990	0.000142162	0.0001857	0.000104932
1270	1	Deaths	6	China	1	Male	13	40-44 years	342	Varicella and herpes zoster	3	Rate	1990	0.052498078	0.075247827	0.033640398
1271	1	Deaths	6	China	2	Female	13	40-44 years	342	Varicella and herpes zoster	3	Rate	1990	0.052802528	0.079567937	0.034211787
1272	1	Deaths	6	China	3	Both	13	40-44 years	342	Varicella and herpes zoster	3	Rate	1990	0.052642894	0.069554513	0.038557238
1273	1	Deaths	6	China	1	Male	14	45-49 years	342	Varicella and herpes zoster	1	Number	1990	16.70736331	24.94049408	10.36786709
1274	1	Deaths	6	China	2	Female	14	45-49 years	342	Varicella and herpes zoster	1	Number	1990	15.44213594	23.15533407	9.769091379
1275	1	Deaths	6	China	3	Both	14	45-49 years	342	Varicella and herpes zoster	1	Number	1990	32.14949924	42.89737343	23.81119111
1276	1	Deaths	6	China	1	Male	14	45-49 years	342	Varicella and herpes zoster	2	Percent	1990	9.99E-05	0.000142181	6.70E-05
1277	1	Deaths	6	China	2	Female	14	45-49 years	342	Varicella and herpes zoster	2	Percent	1990	0.000167589	0.000237834	0.000112472
1278	1	Deaths	6	China	3	Both	14	45-49 years	342	Varicella and herpes zoster	2	Percent	1990	0.000124005	0.000160125	9.22E-05
1279	1	Deaths	6	China	1	Male	14	45-49 years	342	Varicella and herpes zoster	3	Rate	1990	0.061336564	0.091562277	0.038062819
1280	1	Deaths	6	China	2	Female	14	45-49 years	342	Varicella and herpes zoster	3	Rate	1990	0.063339036	0.094976275	0.040069899
1281	1	Deaths	6	China	3	Both	14	45-49 years	342	Varicella and herpes zoster	3	Rate	1990	0.062282351	0.083103915	0.046128773
1282	1	Deaths	6	China	1	Male	15	50-54 years	342	Varicella and herpes zoster	1	Number	1990	20.26214396	29.71262467	13.35666047
1283	1	Deaths	6	China	2	Female	15	50-54 years	342	Varicella and herpes zoster	1	Number	1990	18.5045467	27.22311644	11.87477077
1284	1	Deaths	6	China	3	Both	15	50-54 years	342	Varicella and herpes zoster	1	Number	1990	38.76669065	50.74384607	28.49201102
1285	1	Deaths	6	China	1	Male	15	50-54 years	342	Varicella and herpes zoster	2	Percent	1990	7.87E-05	0.00011195	5.46E-05
1286	1	Deaths	6	China	2	Female	15	50-54 years	342	Varicella and herpes zoster	2	Percent	1990	0.000120473	0.000168133	8.22E-05
1287	1	Deaths	6	China	3	Both	15	50-54 years	342	Varicella and herpes zoster	2	Percent	1990	9.43E-05	0.000124029	7.19E-05
1288	1	Deaths	6	China	1	Male	15	50-54 years	342	Varicella and herpes zoster	3	Rate	1990	0.080228356	0.11764772	0.052885959
1289	1	Deaths	6	China	2	Female	15	50-54 years	342	Varicella and herpes zoster	3	Rate	1990	0.08240619	0.121232545	0.052881847
1290	1	Deaths	6	China	3	Both	15	50-54 years	342	Varicella and herpes zoster	3	Rate	1990	0.081253361	0.106356977	0.059718063
1291	1	Deaths	6	China	1	Male	16	55-59 years	342	Varicella and herpes zoster	1	Number	1990	25.24734176	36.41848779	15.90663015
1292	1	Deaths	6	China	2	Female	16	55-59 years	342	Varicella and herpes zoster	1	Number	1990	23.14930462	34.0873516	15.06107177
1293	1	Deaths	6	China	3	Both	16	55-59 years	342	Varicella and herpes zoster	1	Number	1990	48.39664638	63.37111349	36.22635432
1294	1	Deaths	6	China	1	Male	16	55-59 years	342	Varicella and herpes zoster	2	Percent	1990	7.17E-05	0.000101635	4.79E-05
1295	1	Deaths	6	China	2	Female	16	55-59 years	342	Varicella and herpes zoster	2	Percent	1990	0.000105967	0.000151966	7.39E-05
1296	1	Deaths	6	China	3	Both	16	55-59 years	342	Varicella and herpes zoster	2	Percent	1990	8.49E-05	0.000108512	6.57E-05
1297	1	Deaths	6	China	1	Male	16	55-59 years	342	Varicella and herpes zoster	3	Rate	1990	0.111081102	0.160230957	0.069984635
1298	1	Deaths	6	China	2	Female	16	55-59 years	342	Varicella and herpes zoster	3	Rate	1990	0.11215555	0.16514905	0.072969051
1299	1	Deaths	6	China	3	Both	16	55-59 years	342	Varicella and herpes zoster	3	Rate	1990	0.111592456	0.146120418	0.08353033
1300	1	Deaths	6	China	1	Male	17	60-64 years	342	Varicella and herpes zoster	1	Number	1990	30.44051104	43.47536778	19.75838602
1301	1	Deaths	6	China	2	Female	17	60-64 years	342	Varicella and herpes zoster	1	Number	1990	28.78800708	41.64945106	19.27805991
1302	1	Deaths	6	China	3	Both	17	60-64 years	342	Varicella and herpes zoster	1	Number	1990	59.22851812	78.53495093	44.31358118
1303	1	Deaths	6	China	1	Male	17	60-64 years	342	Varicella and herpes zoster	2	Percent	1990	7.30E-05	0.000100744	4.99E-05
1304	1	Deaths	6	China	2	Female	17	60-64 years	342	Varicella and herpes zoster	2	Percent	1990	0.000105461	0.000145816	7.11E-05
1305	1	Deaths	6	China	3	Both	17	60-64 years	342	Varicella and herpes zoster	2	Percent	1990	8.58E-05	0.000110962	6.53E-05
1306	1	Deaths	6	China	1	Male	17	60-64 years	342	Varicella and herpes zoster	3	Rate	1990	0.167228753	0.238837368	0.108545164
1307	1	Deaths	6	China	2	Female	17	60-64 years	342	Varicella and herpes zoster	3	Rate	1990	0.168011508	0.243072994	0.112509904
1308	1	Deaths	6	China	3	Both	17	60-64 years	342	Varicella and herpes zoster	3	Rate	1990	0.167608298	0.222242761	0.125401143
1309	1	Deaths	6	China	1	Male	18	65-69 years	342	Varicella and herpes zoster	1	Number	1990	58.55121951	88.70339565	37.8913052
1310	1	Deaths	6	China	2	Female	18	65-69 years	342	Varicella and herpes zoster	1	Number	1990	61.48721222	87.07199784	39.10406275
1311	1	Deaths	6	China	3	Both	18	65-69 years	342	Varicella and herpes zoster	1	Number	1990	120.0384317	160.2470991	90.16909958
1312	1	Deaths	6	China	1	Male	18	65-69 years	342	Varicella and herpes zoster	2	Percent	1990	0.000120028	0.00017078	8.11E-05
1313	1	Deaths	6	China	2	Female	18	65-69 years	342	Varicella and herpes zoster	2	Percent	1990	0.000172226	0.000241106	0.000113665
1314	1	Deaths	6	China	3	Both	18	65-69 years	342	Varicella and herpes zoster	2	Percent	1990	0.00014213	0.000184976	0.000108092
1315	1	Deaths	6	China	1	Male	18	65-69 years	342	Varicella and herpes zoster	3	Rate	1990	0.436668978	0.661540809	0.28258946
1316	1	Deaths	6	China	2	Female	18	65-69 years	342	Varicella and herpes zoster	3	Rate	1990	0.443208379	0.627627072	0.281867524
1317	1	Deaths	6	China	3	Both	18	65-69 years	342	Varicella and herpes zoster	3	Rate	1990	0.43999436	0.58737705	0.330509944
1318	1	Deaths	6	China	1	Male	19	70-74 years	342	Varicella and herpes zoster	1	Number	1990	57.26183562	82.34874853	39.49721354
1319	1	Deaths	6	China	2	Female	19	70-74 years	342	Varicella and herpes zoster	1	Number	1990	66.55357588	96.88958874	43.48658792
1320	1	Deaths	6	China	3	Both	19	70-74 years	342	Varicella and herpes zoster	1	Number	1990	123.8154115	163.7618223	91.36647016
1321	1	Deaths	6	China	1	Male	19	70-74 years	342	Varicella and herpes zoster	2	Percent	1990	0.000103614	0.000145441	7.38E-05
1322	1	Deaths	6	China	2	Female	19	70-74 years	342	Varicella and herpes zoster	2	Percent	1990	0.000143052	0.00020604	9.49E-05
1323	1	Deaths	6	China	3	Both	19	70-74 years	342	Varicella and herpes zoster	2	Percent	1990	0.000121674	0.000159503	9.28E-05
1324	1	Deaths	6	China	1	Male	19	70-74 years	342	Varicella and herpes zoster	3	Rate	1990	0.656272273	0.943790917	0.452673684
1325	1	Deaths	6	China	2	Female	19	70-74 years	342	Varicella and herpes zoster	3	Rate	1990	0.659446823	0.960031533	0.430887325
1326	1	Deaths	6	China	3	Both	19	70-74 years	342	Varicella and herpes zoster	3	Rate	1990	0.657974856	0.870256459	0.485536004
1327	1	Deaths	6	China	1	Male	20	75-79 years	342	Varicella and herpes zoster	1	Number	1990	81.64379827	111.5062467	55.75499844
1328	1	Deaths	6	China	2	Female	20	75-79 years	342	Varicella and herpes zoster	1	Number	1990	112.2001776	163.961681	75.32215436
1329	1	Deaths	6	China	3	Both	20	75-79 years	342	Varicella and herpes zoster	1	Number	1990	193.8439759	251.4455513	145.3563172
1330	1	Deaths	6	China	1	Male	20	75-79 years	342	Varicella and herpes zoster	2	Percent	1990	0.00016849	0.000234945	0.000113272
1331	1	Deaths	6	China	2	Female	20	75-79 years	342	Varicella and herpes zoster	2	Percent	1990	0.000228856	0.000321856	0.000154775
1332	1	Deaths	6	China	3	Both	20	75-79 years	342	Varicella and herpes zoster	2	Percent	1990	0.000198781	0.000255665	0.000149188
1333	1	Deaths	6	China	1	Male	20	75-79 years	342	Varicella and herpes zoster	3	Rate	1990	1.667206906	2.277012933	1.138544757
1334	1	Deaths	6	China	2	Female	20	75-79 years	342	Varicella and herpes zoster	3	Rate	1990	1.730507728	2.528845873	1.161723386
1335	1	Deaths	6	China	3	Both	20	75-79 years	342	Varicella and herpes zoster	3	Rate	1990	1.703269793	2.209403775	1.277218047
1336	1	Deaths	6	China	1	Male	22	All ages	342	Varicella and herpes zoster	1	Number	1990	1258.61827	1456.245889	1096.527546
1337	1	Deaths	6	China	2	Female	22	All ages	342	Varicella and herpes zoster	1	Number	1990	1407.789226	1632.949701	1211.659031
1338	1	Deaths	6	China	3	Both	22	All ages	342	Varicella and herpes zoster	1	Number	1990	2666.407496	2950.577561	2387.213358
1339	1	Deaths	6	China	1	Male	22	All ages	342	Varicella and herpes zoster	2	Percent	1990	0.000268672	0.00030375	0.000236884
1340	1	Deaths	6	China	2	Female	22	All ages	342	Varicella and herpes zoster	2	Percent	1990	0.000373333	0.000423488	0.000331351
1341	1	Deaths	6	China	3	Both	22	All ages	342	Varicella and herpes zoster	2	Percent	1990	0.00031506	0.000347811	0.000288492
1342	1	Deaths	6	China	1	Male	22	All ages	342	Varicella and herpes zoster	3	Rate	1990	0.207405596	0.23997232	0.180694937
1343	1	Deaths	6	China	2	Female	22	All ages	342	Varicella and herpes zoster	3	Rate	1990	0.247146021	0.286674322	0.212714164
1344	1	Deaths	6	China	3	Both	22	All ages	342	Varicella and herpes zoster	3	Rate	1990	0.226647156	0.25080188	0.20291539
1345	1	Deaths	6	China	1	Male	27	Age-standardized	342	Varicella and herpes zoster	3	Rate	1990	0.348778523	0.399243887	0.30404593
1346	1	Deaths	6	China	2	Female	27	Age-standardized	342	Varicella and herpes zoster	3	Rate	1990	0.420790058	0.49209887	0.353924397
1347	1	Deaths	6	China	3	Both	27	Age-standardized	342	Varicella and herpes zoster	3	Rate	1990	0.40229742	0.451388022	0.351185124
1348	1	Deaths	6	China	1	Male	30	80-84 years	342	Varicella and herpes zoster	1	Number	1990	92.00921352	132.7487907	60.69310915
1349	1	Deaths	6	China	2	Female	30	80-84 years	342	Varicella and herpes zoster	1	Number	1990	147.8752026	218.1649838	98.65102235
1350	1	Deaths	6	China	3	Both	30	80-84 years	342	Varicella and herpes zoster	1	Number	1990	239.8844161	317.3834792	180.0429368
1351	1	Deaths	6	China	1	Male	30	80-84 years	342	Varicella and herpes zoster	2	Percent	1990	0.000276849	0.000395119	0.000189994
1352	1	Deaths	6	China	2	Female	30	80-84 years	342	Varicella and herpes zoster	2	Percent	1990	0.000352785	0.000509552	0.000235965
1353	1	Deaths	6	China	3	Both	30	80-84 years	342	Varicella and herpes zoster	2	Percent	1990	0.000319146	0.000415308	0.000242294
1354	1	Deaths	6	China	1	Male	30	80-84 years	342	Varicella and herpes zoster	3	Rate	1990	4.510589961	6.507776124	2.975372991
1355	1	Deaths	6	China	2	Female	30	80-84 years	342	Varicella and herpes zoster	3	Rate	1990	4.539841527	6.697772421	3.028634959
1356	1	Deaths	6	China	3	Both	30	80-84 years	342	Varicella and herpes zoster	3	Rate	1990	4.528577159	5.991617122	3.398879946
1357	1	Deaths	6	China	1	Male	31	85-89 years	342	Varicella and herpes zoster	1	Number	1990	57.79322698	85.12189632	39.96740799
1358	1	Deaths	6	China	2	Female	31	85-89 years	342	Varicella and herpes zoster	1	Number	1990	139.3121197	200.652132	88.29852
1359	1	Deaths	6	China	3	Both	31	85-89 years	342	Varicella and herpes zoster	1	Number	1990	197.1053466	263.7143506	141.5224954
1360	1	Deaths	6	China	1	Male	31	85-89 years	342	Varicella and herpes zoster	2	Percent	1990	0.000325285	0.000477115	0.000227225
1361	1	Deaths	6	China	2	Female	31	85-89 years	342	Varicella and herpes zoster	2	Percent	1990	0.000562546	0.000805415	0.000367777
1362	1	Deaths	6	China	3	Both	31	85-89 years	342	Varicella and herpes zoster	2	Percent	1990	0.000463436	0.000621856	0.000335422
1363	1	Deaths	6	China	1	Male	31	85-89 years	342	Varicella and herpes zoster	3	Rate	1990	10.53431792	15.5156783	7.285099035
1364	1	Deaths	6	China	2	Female	31	85-89 years	342	Varicella and herpes zoster	3	Rate	1990	12.23928969	17.62832678	7.757481313
1365	1	Deaths	6	China	3	Both	31	85-89 years	342	Varicella and herpes zoster	3	Rate	1990	11.68477913	15.63348733	8.389722192
1366	1	Deaths	6	China	1	Male	32	90-94 years	342	Varicella and herpes zoster	1	Number	1990	7.358941903	10.39840063	4.973996043
1367	1	Deaths	6	China	2	Female	32	90-94 years	342	Varicella and herpes zoster	1	Number	1990	52.28230253	74.15619095	33.3589998
1368	1	Deaths	6	China	3	Both	32	90-94 years	342	Varicella and herpes zoster	1	Number	1990	59.64124444	82.5426494	40.35268523
1369	1	Deaths	6	China	1	Male	32	90-94 years	342	Varicella and herpes zoster	2	Percent	1990	0.000153055	0.000214417	0.000104903
1370	1	Deaths	6	China	2	Female	32	90-94 years	342	Varicella and herpes zoster	2	Percent	1990	0.000689424	0.000942578	0.00046098
1371	1	Deaths	6	China	3	Both	32	90-94 years	342	Varicella and herpes zoster	2	Percent	1990	0.000481145	0.000647965	0.000331667
1372	1	Deaths	6	China	1	Male	32	90-94 years	342	Varicella and herpes zoster	3	Rate	1990	9.031694977	12.76204976	6.104629669
1373	1	Deaths	6	China	2	Female	32	90-94 years	342	Varicella and herpes zoster	3	Rate	1990	23.20121071	32.90814154	14.80365527
1374	1	Deaths	6	China	3	Both	32	90-94 years	342	Varicella and herpes zoster	3	Rate	1990	19.43838137	26.90244835	13.15181955
1375	1	Deaths	6	China	1	Male	39	0-14 years	342	Varicella and herpes zoster	1	Number	1990	643.9215514	793.7449033	521.8456747
1376	1	Deaths	6	China	2	Female	39	0-14 years	342	Varicella and herpes zoster	1	Number	1990	585.1433997	709.1283006	479.3323337
1377	1	Deaths	6	China	3	Both	39	0-14 years	342	Varicella and herpes zoster	1	Number	1990	1229.064951	1474.670206	1032.63778
1378	1	Deaths	6	China	1	Male	39	0-14 years	342	Varicella and herpes zoster	2	Percent	1990	0.00080323	0.000929025	0.000690831
1379	1	Deaths	6	China	2	Female	39	0-14 years	342	Varicella and herpes zoster	2	Percent	1990	0.00096363	0.001152945	0.000816061
1380	1	Deaths	6	China	3	Both	39	0-14 years	342	Varicella and herpes zoster	2	Percent	1990	0.00087238	0.000986116	0.000774616
1381	1	Deaths	6	China	1	Male	39	0-14 years	342	Varicella and herpes zoster	3	Rate	1990	0.387201263	0.477292659	0.313794909
1382	1	Deaths	6	China	2	Female	39	0-14 years	342	Varicella and herpes zoster	3	Rate	1990	0.384773239	0.466302095	0.315194967
1383	1	Deaths	6	China	3	Both	39	0-14 years	342	Varicella and herpes zoster	3	Rate	1990	0.386041499	0.46318455	0.324344971
1384	1	Deaths	6	China	1	Male	235	95+ years	342	Varicella and herpes zoster	1	Number	1990	0.661157853	0.951769457	0.443537841
1385	1	Deaths	6	China	2	Female	235	95+ years	342	Varicella and herpes zoster	1	Number	1990	12.87542978	19.42108362	8.479331646
1386	1	Deaths	6	China	3	Both	235	95+ years	342	Varicella and herpes zoster	1	Number	1990	13.53658763	20.08145518	9.027773898
1387	1	Deaths	6	China	1	Male	235	95+ years	342	Varicella and herpes zoster	2	Percent	1990	0.000209901	0.000300256	0.000140148
1388	1	Deaths	6	China	2	Female	235	95+ years	342	Varicella and herpes zoster	2	Percent	1990	0.000781008	0.00116884	0.000505985
1389	1	Deaths	6	China	3	Both	235	95+ years	342	Varicella and herpes zoster	2	Percent	1990	0.000689365	0.001014844	0.000458752
1390	1	Deaths	6	China	1	Male	235	95+ years	342	Varicella and herpes zoster	3	Rate	1990	8.509928404	12.25046318	5.7088867
1391	1	Deaths	6	China	2	Female	235	95+ years	342	Varicella and herpes zoster	3	Rate	1990	39.34692853	59.35025098	25.91258404
1392	1	Deaths	6	China	3	Both	235	95+ years	342	Varicella and herpes zoster	3	Rate	1990	33.43020568	49.59353089	22.29515639
1393	1	Deaths	6	China	1	Male	8	15-19 years	342	Varicella and herpes zoster	1	Number	1994	19.40890329	27.32874872	12.70941349
1394	1	Deaths	6	China	2	Female	8	15-19 years	342	Varicella and herpes zoster	1	Number	1994	16.94817495	23.48273769	11.64471567
1395	1	Deaths	6	China	3	Both	8	15-19 years	342	Varicella and herpes zoster	1	Number	1994	36.35707824	46.98031555	26.936602
1396	1	Deaths	6	China	1	Male	8	15-19 years	342	Varicella and herpes zoster	2	Percent	1994	0.000352313	0.000482766	0.000231337
1397	1	Deaths	6	China	2	Female	8	15-19 years	342	Varicella and herpes zoster	2	Percent	1994	0.000565907	0.000770265	0.000395676
1398	1	Deaths	6	China	3	Both	8	15-19 years	342	Varicella and herpes zoster	2	Percent	1994	0.000427627	0.000543966	0.000324157
1399	1	Deaths	6	China	1	Male	8	15-19 years	342	Varicella and herpes zoster	3	Rate	1994	0.036585241	0.051513929	0.02395689
1400	1	Deaths	6	China	2	Female	8	15-19 years	342	Varicella and herpes zoster	3	Rate	1994	0.03349639	0.046411306	0.023014627
1401	1	Deaths	6	China	3	Both	8	15-19 years	342	Varicella and herpes zoster	3	Rate	1994	0.035077384	0.045326705	0.025988489
1402	1	Deaths	6	China	1	Male	9	20-24 years	342	Varicella and herpes zoster	1	Number	1994	20.49355823	29.54460705	13.70055254
1403	1	Deaths	6	China	2	Female	9	20-24 years	342	Varicella and herpes zoster	1	Number	1994	16.76932747	24.4916866	10.91677204
1404	1	Deaths	6	China	3	Both	9	20-24 years	342	Varicella and herpes zoster	1	Number	1994	37.2628857	48.62167179	27.7430277
1405	1	Deaths	6	China	1	Male	9	20-24 years	342	Varicella and herpes zoster	2	Percent	1994	0.000272104	0.000377723	0.000187109
1406	1	Deaths	6	China	2	Female	9	20-24 years	342	Varicella and herpes zoster	2	Percent	1994	0.000396278	0.000564449	0.00025908
1407	1	Deaths	6	China	3	Both	9	20-24 years	342	Varicella and herpes zoster	2	Percent	1994	0.000316663	0.000407237	0.000236741
1408	1	Deaths	6	China	1	Male	9	20-24 years	342	Varicella and herpes zoster	3	Rate	1994	0.03211736	0.0463021	0.02147141
1409	1	Deaths	6	China	2	Female	9	20-24 years	342	Varicella and herpes zoster	3	Rate	1994	0.02798212	0.040868026	0.01821626
1410	1	Deaths	6	China	3	Both	9	20-24 years	342	Varicella and herpes zoster	3	Rate	1994	0.030114568	0.039294343	0.02242095
1411	1	Deaths	6	China	1	Male	10	25-29 years	342	Varicella and herpes zoster	1	Number	1994	25.79075661	36.822292	17.3523987
1412	1	Deaths	6	China	2	Female	10	25-29 years	342	Varicella and herpes zoster	1	Number	1994	22.71522248	32.72209501	14.42032797
1413	1	Deaths	6	China	3	Both	10	25-29 years	342	Varicella and herpes zoster	1	Number	1994	48.50597909	63.58248615	36.90291591
1414	1	Deaths	6	China	1	Male	10	25-29 years	342	Varicella and herpes zoster	2	Percent	1994	0.000308673	0.000442826	0.000207648
1415	1	Deaths	6	China	2	Female	10	25-29 years	342	Varicella and herpes zoster	2	Percent	1994	0.00045992	0.00063484	0.000312914
1416	1	Deaths	6	China	3	Both	10	25-29 years	342	Varicella and herpes zoster	2	Percent	1994	0.000365017	0.000458623	0.000282871
1417	1	Deaths	6	China	1	Male	10	25-29 years	342	Varicella and herpes zoster	3	Rate	1994	0.038024249	0.054288442	0.025583272
1418	1	Deaths	6	China	2	Female	10	25-29 years	342	Varicella and herpes zoster	3	Rate	1994	0.035982348	0.051833866	0.022842711
1419	1	Deaths	6	China	3	Both	10	25-29 years	342	Varicella and herpes zoster	3	Rate	1994	0.037039927	0.048552585	0.028179646
1420	1	Deaths	6	China	1	Male	11	30-34 years	342	Varicella and herpes zoster	1	Number	1994	29.69217546	41.58106391	20.43596625
1421	1	Deaths	6	China	2	Female	11	30-34 years	342	Varicella and herpes zoster	1	Number	1994	27.54556347	38.6940369	18.37634826
1422	1	Deaths	6	China	3	Both	11	30-34 years	342	Varicella and herpes zoster	1	Number	1994	57.23773893	73.08521974	43.09236348
1423	1	Deaths	6	China	1	Male	11	30-34 years	342	Varicella and herpes zoster	2	Percent	1994	0.000326743	0.000444648	0.00022646
1424	1	Deaths	6	China	2	Female	11	30-34 years	342	Varicella and herpes zoster	2	Percent	1994	0.000521798	0.000714263	0.000357785
1425	1	Deaths	6	China	3	Both	11	30-34 years	342	Varicella and herpes zoster	2	Percent	1994	0.000398427	0.000497833	0.000307568
1426	1	Deaths	6	China	1	Male	11	30-34 years	342	Varicella and herpes zoster	3	Rate	1994	0.056047163	0.078488714	0.038575076
1427	1	Deaths	6	China	2	Female	11	30-34 years	342	Varicella and herpes zoster	3	Rate	1994	0.05561431	0.078123004	0.037101725
1428	1	Deaths	6	China	3	Both	11	30-34 years	342	Varicella and herpes zoster	3	Rate	1994	0.055838015	0.071297953	0.042038559
1429	1	Deaths	6	China	1	Male	12	35-39 years	342	Varicella and herpes zoster	1	Number	1994	25.70399263	36.11450532	17.60467363
1430	1	Deaths	6	China	2	Female	12	35-39 years	342	Varicella and herpes zoster	1	Number	1994	22.96192378	33.3936901	15.18931235
1431	1	Deaths	6	China	3	Both	12	35-39 years	342	Varicella and herpes zoster	1	Number	1994	48.66591641	63.29549302	37.56508018
1432	1	Deaths	6	China	1	Male	12	35-39 years	342	Varicella and herpes zoster	2	Percent	1994	0.000198612	0.000279921	0.000135371
1433	1	Deaths	6	China	2	Female	12	35-39 years	342	Varicella and herpes zoster	2	Percent	1994	0.000319971	0.000443711	0.000223124
1434	1	Deaths	6	China	3	Both	12	35-39 years	342	Varicella and herpes zoster	2	Percent	1994	0.000241986	0.000309695	0.000187443
1435	1	Deaths	6	China	1	Male	12	35-39 years	342	Varicella and herpes zoster	3	Rate	1994	0.054977345	0.077244016	0.037654003
1436	1	Deaths	6	China	2	Female	12	35-39 years	342	Varicella and herpes zoster	3	Rate	1994	0.053532371	0.07785251	0.035411663
1437	1	Deaths	6	China	3	Both	12	35-39 years	342	Varicella and herpes zoster	3	Rate	1994	0.054285968	0.070605002	0.041903182
1438	1	Deaths	6	China	1	Male	13	40-44 years	342	Varicella and herpes zoster	1	Number	1994	17.89523739	24.8339122	11.98170315
1439	1	Deaths	6	China	2	Female	13	40-44 years	342	Varicella and herpes zoster	1	Number	1994	16.9911721	24.86590994	11.15326625
1440	1	Deaths	6	China	3	Both	13	40-44 years	342	Varicella and herpes zoster	1	Number	1994	34.88640949	44.86249649	26.83814533
1441	1	Deaths	6	China	1	Male	13	40-44 years	342	Varicella and herpes zoster	2	Percent	1994	9.89E-05	0.000133872	6.81E-05
1442	1	Deaths	6	China	2	Female	13	40-44 years	342	Varicella and herpes zoster	2	Percent	1994	0.000167287	0.000236424	0.000112563
1443	1	Deaths	6	China	3	Both	13	40-44 years	342	Varicella and herpes zoster	2	Percent	1994	0.000123535	0.000154313	9.58E-05
1444	1	Deaths	6	China	1	Male	13	40-44 years	342	Varicella and herpes zoster	3	Rate	1994	0.041403021	0.057456572	0.02772127
1445	1	Deaths	6	China	2	Female	13	40-44 years	342	Varicella and herpes zoster	3	Rate	1994	0.041893748	0.061309847	0.027499699
1446	1	Deaths	6	China	3	Both	13	40-44 years	342	Varicella and herpes zoster	3	Rate	1994	0.041640582	0.053548086	0.032034136
1447	1	Deaths	6	China	1	Male	14	45-49 years	342	Varicella and herpes zoster	1	Number	1994	16.03159506	23.48134021	10.43491393
1448	1	Deaths	6	China	2	Female	14	45-49 years	342	Varicella and herpes zoster	1	Number	1994	14.84446828	21.00907214	9.555208523
1449	1	Deaths	6	China	3	Both	14	45-49 years	342	Varicella and herpes zoster	1	Number	1994	30.87606334	40.41941868	22.39818577
1450	1	Deaths	6	China	1	Male	14	45-49 years	342	Varicella and herpes zoster	2	Percent	1994	8.68E-05	0.000125035	5.79E-05
1451	1	Deaths	6	China	2	Female	14	45-49 years	342	Varicella and herpes zoster	2	Percent	1994	0.000146917	0.000205008	9.82E-05
1452	1	Deaths	6	China	3	Both	14	45-49 years	342	Varicella and herpes zoster	2	Percent	1994	0.000108039	0.000138169	8.12E-05
1453	1	Deaths	6	China	1	Male	14	45-49 years	342	Varicella and herpes zoster	3	Rate	1994	0.048207766	0.070609503	0.031378281
1454	1	Deaths	6	China	2	Female	14	45-49 years	342	Varicella and herpes zoster	3	Rate	1994	0.049185318	0.069610974	0.031660007
1455	1	Deaths	6	China	3	Both	14	45-49 years	342	Varicella and herpes zoster	3	Rate	1994	0.048672853	0.063716944	0.035308374
1456	1	Deaths	6	China	1	Male	15	50-54 years	342	Varicella and herpes zoster	1	Number	1994	16.58884455	23.51331536	10.96437571
1457	1	Deaths	6	China	2	Female	15	50-54 years	342	Varicella and herpes zoster	1	Number	1994	15.05987631	21.67613893	10.12984943
1458	1	Deaths	6	China	3	Both	15	50-54 years	342	Varicella and herpes zoster	1	Number	1994	31.64872086	42.13605778	23.63253038
1459	1	Deaths	6	China	1	Male	15	50-54 years	342	Varicella and herpes zoster	2	Percent	1994	6.94E-05	9.52E-05	4.81E-05
1460	1	Deaths	6	China	2	Female	15	50-54 years	342	Varicella and herpes zoster	2	Percent	1994	0.00010583	0.000146608	7.43E-05
1461	1	Deaths	6	China	3	Both	15	50-54 years	342	Varicella and herpes zoster	2	Percent	1994	8.30E-05	0.000103963	6.25E-05
1462	1	Deaths	6	China	1	Male	15	50-54 years	342	Varicella and herpes zoster	3	Rate	1994	0.064665445	0.091657921	0.042740544
1463	1	Deaths	6	China	2	Female	15	50-54 years	342	Varicella and herpes zoster	3	Rate	1994	0.06487505	0.093376636	0.043637442
1464	1	Deaths	6	China	3	Both	15	50-54 years	342	Varicella and herpes zoster	3	Rate	1994	0.064765015	0.086225994	0.048360918
1465	1	Deaths	6	China	1	Male	16	55-59 years	342	Varicella and herpes zoster	1	Number	1994	21.29519986	29.94484112	14.17839424
1466	1	Deaths	6	China	2	Female	16	55-59 years	342	Varicella and herpes zoster	1	Number	1994	18.99790993	27.94660575	13.19465724
1467	1	Deaths	6	China	3	Both	16	55-59 years	342	Varicella and herpes zoster	1	Number	1994	40.29310979	51.97472293	29.69188383
1468	1	Deaths	6	China	1	Male	16	55-59 years	342	Varicella and herpes zoster	2	Percent	1994	6.30E-05	8.78E-05	4.31E-05
1469	1	Deaths	6	China	2	Female	16	55-59 years	342	Varicella and herpes zoster	2	Percent	1994	9.23E-05	0.000136623	6.17E-05
1470	1	Deaths	6	China	3	Both	16	55-59 years	342	Varicella and herpes zoster	2	Percent	1994	7.41E-05	9.51E-05	5.65E-05
1471	1	Deaths	6	China	1	Male	16	55-59 years	342	Varicella and herpes zoster	3	Rate	1994	0.089612971	0.126011786	0.059664527
1472	1	Deaths	6	China	2	Female	16	55-59 years	342	Varicella and herpes zoster	3	Rate	1994	0.088688877	0.130464513	0.061597267
1473	1	Deaths	6	China	3	Both	16	55-59 years	342	Varicella and herpes zoster	3	Rate	1994	0.08917488	0.115028095	0.065712728
1474	1	Deaths	6	China	1	Male	17	60-64 years	342	Varicella and herpes zoster	1	Number	1994	27.27863965	38.2619455	18.42567571
1475	1	Deaths	6	China	2	Female	17	60-64 years	342	Varicella and herpes zoster	1	Number	1994	25.40333092	36.86064962	16.56426424
1476	1	Deaths	6	China	3	Both	17	60-64 years	342	Varicella and herpes zoster	1	Number	1994	52.68197057	66.99224545	39.53829221
1477	1	Deaths	6	China	1	Male	17	60-64 years	342	Varicella and herpes zoster	2	Percent	1994	6.39E-05	8.87E-05	4.45E-05
1478	1	Deaths	6	China	2	Female	17	60-64 years	342	Varicella and herpes zoster	2	Percent	1994	9.28E-05	0.000128669	6.15E-05
1479	1	Deaths	6	China	3	Both	17	60-64 years	342	Varicella and herpes zoster	2	Percent	1994	7.53E-05	9.55E-05	5.77E-05
1480	1	Deaths	6	China	1	Male	17	60-64 years	342	Varicella and herpes zoster	3	Rate	1994	0.134696706	0.18893017	0.090982463
1481	1	Deaths	6	China	2	Female	17	60-64 years	342	Varicella and herpes zoster	3	Rate	1994	0.134471704	0.195120647	0.087682393
1482	1	Deaths	6	China	3	Both	17	60-64 years	342	Varicella and herpes zoster	3	Rate	1994	0.134588116	0.171146979	0.10100959
1483	1	Deaths	6	China	1	Male	18	65-69 years	342	Varicella and herpes zoster	1	Number	1994	53.01056064	74.20396696	35.1458842
1484	1	Deaths	6	China	2	Female	18	65-69 years	342	Varicella and herpes zoster	1	Number	1994	52.72801891	76.29961389	34.93780716
1485	1	Deaths	6	China	3	Both	18	65-69 years	342	Varicella and herpes zoster	1	Number	1994	105.7385795	134.2575656	80.6991078
1486	1	Deaths	6	China	1	Male	18	65-69 years	342	Varicella and herpes zoster	2	Percent	1994	0.000104017	0.000143397	7.16E-05
1487	1	Deaths	6	China	2	Female	18	65-69 years	342	Varicella and herpes zoster	2	Percent	1994	0.000145585	0.000210118	9.66E-05
1488	1	Deaths	6	China	3	Both	18	65-69 years	342	Varicella and herpes zoster	2	Percent	1994	0.000121322	0.000153688	9.29E-05
1489	1	Deaths	6	China	1	Male	18	65-69 years	342	Varicella and herpes zoster	3	Rate	1994	0.349964265	0.489878554	0.232025532
1490	1	Deaths	6	China	2	Female	18	65-69 years	342	Varicella and herpes zoster	3	Rate	1994	0.346432703	0.501302382	0.229547766
1491	1	Deaths	6	China	3	Both	18	65-69 years	342	Varicella and herpes zoster	3	Rate	1994	0.348194248	0.442106488	0.265739953
1492	1	Deaths	6	China	1	Male	19	70-74 years	342	Varicella and herpes zoster	1	Number	1994	52.84997812	76.41181566	34.83980412
1493	1	Deaths	6	China	2	Female	19	70-74 years	342	Varicella and herpes zoster	1	Number	1994	58.01624642	79.44702856	39.14643532
1494	1	Deaths	6	China	3	Both	19	70-74 years	342	Varicella and herpes zoster	1	Number	1994	110.8662245	143.0279563	83.98076325
1495	1	Deaths	6	China	1	Male	19	70-74 years	342	Varicella and herpes zoster	2	Percent	1994	8.86E-05	0.000125032	5.96E-05
1496	1	Deaths	6	China	2	Female	19	70-74 years	342	Varicella and herpes zoster	2	Percent	1994	0.000120228	0.000163171	8.21E-05
1497	1	Deaths	6	China	3	Both	19	70-74 years	342	Varicella and herpes zoster	2	Percent	1994	0.000102815	0.000130578	7.91E-05
1498	1	Deaths	6	China	1	Male	19	70-74 years	342	Varicella and herpes zoster	3	Rate	1994	0.524239389	0.757958376	0.345589502
1499	1	Deaths	6	China	2	Female	19	70-74 years	342	Varicella and herpes zoster	3	Rate	1994	0.513055655	0.702574706	0.346184065
1500	1	Deaths	6	China	3	Both	19	70-74 years	342	Varicella and herpes zoster	3	Rate	1994	0.518326817	0.668690809	0.392630686
1501	1	Deaths	6	China	1	Male	20	75-79 years	342	Varicella and herpes zoster	1	Number	1994	78.13844153	113.619202	52.00276108
1502	1	Deaths	6	China	2	Female	20	75-79 years	342	Varicella and herpes zoster	1	Number	1994	100.2786009	143.5008116	65.75216039
1503	1	Deaths	6	China	3	Both	20	75-79 years	342	Varicella and herpes zoster	1	Number	1994	178.4170425	227.7628726	131.6322918
1504	1	Deaths	6	China	1	Male	20	75-79 years	342	Varicella and herpes zoster	2	Percent	1994	0.000146146	0.000207251	9.82E-05
1505	1	Deaths	6	China	2	Female	20	75-79 years	342	Varicella and herpes zoster	2	Percent	1994	0.0001921	0.000270242	0.000126193
1506	1	Deaths	6	China	3	Both	20	75-79 years	342	Varicella and herpes zoster	2	Percent	1994	0.00016891	0.000213071	0.000128119
1507	1	Deaths	6	China	1	Male	20	75-79 years	342	Varicella and herpes zoster	3	Rate	1994	1.371188471	1.993811712	0.9125545
1508	1	Deaths	6	China	2	Female	20	75-79 years	342	Varicella and herpes zoster	3	Rate	1994	1.363449115	1.951124695	0.894006539
1509	1	Deaths	6	China	3	Both	20	75-79 years	342	Varicella and herpes zoster	3	Rate	1994	1.366827817	1.744859267	1.008416436
1510	1	Deaths	6	China	1	Male	22	All ages	342	Varicella and herpes zoster	1	Number	1994	1067.390086	1213.21797	946.5554127
1511	1	Deaths	6	China	2	Female	22	All ages	342	Varicella and herpes zoster	1	Number	1994	1212.379349	1366.810495	1047.548488
1512	1	Deaths	6	China	3	Both	22	All ages	342	Varicella and herpes zoster	1	Number	1994	2279.769435	2491.335897	2069.408082
1513	1	Deaths	6	China	1	Male	22	All ages	342	Varicella and herpes zoster	2	Percent	1994	0.000222961	0.000248787	0.000201009
1514	1	Deaths	6	China	2	Female	22	All ages	342	Varicella and herpes zoster	2	Percent	1994	0.000319219	0.000356275	0.000283361
1515	1	Deaths	6	China	3	Both	22	All ages	342	Varicella and herpes zoster	2	Percent	1994	0.000265399	0.000288123	0.000243984
1516	1	Deaths	6	China	1	Male	22	All ages	342	Varicella and herpes zoster	3	Rate	1994	0.168349029	0.191349039	0.149290955
1517	1	Deaths	6	China	2	Female	22	All ages	342	Varicella and herpes zoster	3	Rate	1994	0.204699009	0.230773275	0.176868847
1518	1	Deaths	6	China	3	Both	22	All ages	342	Varicella and herpes zoster	3	Rate	1994	0.185905101	0.203157409	0.168751064
1519	1	Deaths	6	China	1	Male	27	Age-standardized	342	Varicella and herpes zoster	3	Rate	1994	0.282182787	0.323136615	0.247131039
1520	1	Deaths	6	China	2	Female	27	Age-standardized	342	Varicella and herpes zoster	3	Rate	1994	0.340486272	0.39316149	0.290397383
1521	1	Deaths	6	China	3	Both	27	Age-standardized	342	Varicella and herpes zoster	3	Rate	1994	0.32543298	0.362894909	0.288289715
1522	1	Deaths	6	China	1	Male	30	80-84 years	342	Varicella and herpes zoster	1	Number	1994	91.25096828	131.5552354	61.11857312
1523	1	Deaths	6	China	2	Female	30	80-84 years	342	Varicella and herpes zoster	1	Number	1994	141.8352383	205.4832564	94.81351149
1524	1	Deaths	6	China	3	Both	30	80-84 years	342	Varicella and herpes zoster	1	Number	1994	233.0862065	301.4091864	175.4274454
1525	1	Deaths	6	China	1	Male	30	80-84 years	342	Varicella and herpes zoster	2	Percent	1994	0.000234459	0.000336068	0.000157309
1526	1	Deaths	6	China	2	Female	30	80-84 years	342	Varicella and herpes zoster	2	Percent	1994	0.000305919	0.000438605	0.000204225
1527	1	Deaths	6	China	3	Both	30	80-84 years	342	Varicella and herpes zoster	2	Percent	1994	0.00027327	0.00035355	0.000208265
1528	1	Deaths	6	China	1	Male	30	80-84 years	342	Varicella and herpes zoster	3	Rate	1994	3.644100468	5.253648306	2.440765562
1529	1	Deaths	6	China	2	Female	30	80-84 years	342	Varicella and herpes zoster	3	Rate	1994	3.711868471	5.377555184	2.481296526
1530	1	Deaths	6	China	3	Both	30	80-84 years	342	Varicella and herpes zoster	3	Rate	1994	3.685039906	4.765210677	2.773468008
1531	1	Deaths	6	China	1	Male	31	85-89 years	342	Varicella and herpes zoster	1	Number	1994	58.7033514	84.4754033	38.27693482
1532	1	Deaths	6	China	2	Female	31	85-89 years	342	Varicella and herpes zoster	1	Number	1994	135.9134729	198.9330231	88.10655134
1533	1	Deaths	6	China	3	Both	31	85-89 years	342	Varicella and herpes zoster	1	Number	1994	194.6168243	260.7684372	141.4584091
1534	1	Deaths	6	China	1	Male	31	85-89 years	342	Varicella and herpes zoster	2	Percent	1994	0.000256461	0.000368952	0.00016809
1535	1	Deaths	6	China	2	Female	31	85-89 years	342	Varicella and herpes zoster	2	Percent	1994	0.000459789	0.000661453	0.000301884
1536	1	Deaths	6	China	3	Both	31	85-89 years	342	Varicella and herpes zoster	2	Percent	1994	0.000371095	0.000495952	0.000266788
1537	1	Deaths	6	China	1	Male	31	85-89 years	342	Varicella and herpes zoster	3	Rate	1994	8.320884308	11.97393404	5.425549627
1538	1	Deaths	6	China	2	Female	31	85-89 years	342	Varicella and herpes zoster	3	Rate	1994	9.618443816	14.0782666	6.235201675
1539	1	Deaths	6	China	3	Both	31	85-89 years	342	Varicella and herpes zoster	3	Rate	1994	9.186345009	12.30884761	6.677150113
1540	1	Deaths	6	China	1	Male	32	90-94 years	342	Varicella and herpes zoster	1	Number	1994	7.80109399	10.73383918	5.371011184
1541	1	Deaths	6	China	2	Female	32	90-94 years	342	Varicella and herpes zoster	1	Number	1994	57.07244327	82.35246803	37.8176058
1542	1	Deaths	6	China	3	Both	32	90-94 years	342	Varicella and herpes zoster	1	Number	1994	64.87353726	91.38744071	45.02535485
1543	1	Deaths	6	China	1	Male	32	90-94 years	342	Varicella and herpes zoster	2	Percent	1994	0.000116514	0.000160071	8.15E-05
1544	1	Deaths	6	China	2	Female	32	90-94 years	342	Varicella and herpes zoster	2	Percent	1994	0.000571554	0.000829554	0.000387343
1545	1	Deaths	6	China	3	Both	32	90-94 years	342	Varicella and herpes zoster	2	Percent	1994	0.000388868	0.000542723	0.000272143
1546	1	Deaths	6	China	1	Male	32	90-94 years	342	Varicella and herpes zoster	3	Rate	1994	6.858849817	9.437367501	4.722281147
1547	1	Deaths	6	China	2	Female	32	90-94 years	342	Varicella and herpes zoster	3	Rate	1994	18.29188402	26.39420546	12.12065263
1548	1	Deaths	6	China	3	Both	32	90-94 years	342	Varicella and herpes zoster	3	Rate	1994	15.23756901	21.46518432	10.57560572
1549	1	Deaths	6	China	1	Male	39	0-14 years	342	Varicella and herpes zoster	1	Number	1994	504.815311	600.2326104	416.2208494
1550	1	Deaths	6	China	2	Female	39	0-14 years	342	Varicella and herpes zoster	1	Number	1994	455.4168521	545.4874497	374.986297
1551	1	Deaths	6	China	3	Both	39	0-14 years	342	Varicella and herpes zoster	1	Number	1994	960.2321632	1116.546772	819.8497793
1552	1	Deaths	6	China	1	Male	39	0-14 years	342	Varicella and herpes zoster	2	Percent	1994	0.000764014	0.00088572	0.000642388
1553	1	Deaths	6	China	2	Female	39	0-14 years	342	Varicella and herpes zoster	2	Percent	1994	0.000939805	0.001107211	0.000779086
1554	1	Deaths	6	China	3	Both	39	0-14 years	342	Varicella and herpes zoster	2	Percent	1994	0.000838352	0.000949451	0.000743454
1555	1	Deaths	6	China	1	Male	39	0-14 years	342	Varicella and herpes zoster	3	Rate	1994	0.298335718	0.354725427	0.245978169
1556	1	Deaths	6	China	2	Female	39	0-14 years	342	Varicella and herpes zoster	3	Rate	1994	0.298705538	0.357782374	0.245951557
1557	1	Deaths	6	China	3	Both	39	0-14 years	342	Varicella and herpes zoster	3	Rate	1994	0.298511001	0.347105115	0.254869799
1558	1	Deaths	6	China	1	Male	235	95+ years	342	Varicella and herpes zoster	1	Number	1994	0.641478174	0.896170942	0.417802312
1559	1	Deaths	6	China	2	Female	235	95+ years	342	Varicella and herpes zoster	1	Number	1994	12.8815065	19.52421593	8.346940289
1560	1	Deaths	6	China	3	Both	235	95+ years	342	Varicella and herpes zoster	1	Number	1994	13.52298467	20.04499191	8.824095532
1561	1	Deaths	6	China	1	Male	235	95+ years	342	Varicella and herpes zoster	2	Percent	1994	0.000176005	0.000248043	0.000113827
1562	1	Deaths	6	China	2	Female	235	95+ years	342	Varicella and herpes zoster	2	Percent	1994	0.000672923	0.001005971	0.00043294
1563	1	Deaths	6	China	3	Both	235	95+ years	342	Varicella and herpes zoster	2	Percent	1994	0.000593373	0.000877371	0.000385238
1564	1	Deaths	6	China	1	Male	235	95+ years	342	Varicella and herpes zoster	3	Rate	1994	6.880352806	9.612131015	4.481255053
1565	1	Deaths	6	China	2	Female	235	95+ years	342	Varicella and herpes zoster	3	Rate	1994	32.54769932	49.33183164	21.09021199
1566	1	Deaths	6	China	3	Both	235	95+ years	342	Varicella and herpes zoster	3	Rate	1994	27.65399741	40.99125805	18.04494503
1567	1	Deaths	6	China	1	Male	8	15-19 years	342	Varicella and herpes zoster	1	Number	1992	24.66094578	35.05646185	16.12374612
1568	1	Deaths	6	China	2	Female	8	15-19 years	342	Varicella and herpes zoster	1	Number	1992	21.04017429	30.70019739	13.39041546
1569	1	Deaths	6	China	3	Both	8	15-19 years	342	Varicella and herpes zoster	1	Number	1992	45.70112006	61.23618729	33.37192449
1570	1	Deaths	6	China	1	Male	8	15-19 years	342	Varicella and herpes zoster	2	Percent	1992	0.000383281	0.000536833	0.000258204
1571	1	Deaths	6	China	2	Female	8	15-19 years	342	Varicella and herpes zoster	2	Percent	1992	0.000607026	0.000859349	0.000392781
1572	1	Deaths	6	China	3	Both	8	15-19 years	342	Varicella and herpes zoster	2	Percent	1992	0.000461275	0.000593875	0.000347005
1573	1	Deaths	6	China	1	Male	8	15-19 years	342	Varicella and herpes zoster	3	Rate	1992	0.042040209	0.059761737	0.027486604
1574	1	Deaths	6	China	2	Female	8	15-19 years	342	Varicella and herpes zoster	3	Rate	1992	0.037595222	0.054856045	0.023926401
1575	1	Deaths	6	China	3	Both	8	15-19 years	342	Varicella and herpes zoster	3	Rate	1992	0.039869976	0.053422877	0.0291139
1576	1	Deaths	6	China	1	Male	9	20-24 years	342	Varicella and herpes zoster	1	Number	1992	24.23210497	34.99788098	16.08289076
1577	1	Deaths	6	China	2	Female	9	20-24 years	342	Varicella and herpes zoster	1	Number	1992	19.3034061	28.94636822	12.7244122
1578	1	Deaths	6	China	3	Both	9	20-24 years	342	Varicella and herpes zoster	1	Number	1992	43.53551106	57.86020303	32.14115149
1579	1	Deaths	6	China	1	Male	9	20-24 years	342	Varicella and herpes zoster	2	Percent	1992	0.000295169	0.000423336	0.000198729
1580	1	Deaths	6	China	2	Female	9	20-24 years	342	Varicella and herpes zoster	2	Percent	1992	0.000416615	0.00058836	0.00028811
1581	1	Deaths	6	China	3	Both	9	20-24 years	342	Varicella and herpes zoster	2	Percent	1992	0.000338988	0.00043964	0.000258497
1582	1	Deaths	6	China	1	Male	9	20-24 years	342	Varicella and herpes zoster	3	Rate	1992	0.03623081	0.052327339	0.024046453
1583	1	Deaths	6	China	2	Female	9	20-24 years	342	Varicella and herpes zoster	3	Rate	1992	0.03084126	0.046247924	0.02032993
1584	1	Deaths	6	China	3	Both	9	20-24 years	342	Varicella and herpes zoster	3	Rate	1992	0.033625388	0.044689306	0.024824762
1585	1	Deaths	6	China	1	Male	10	25-29 years	342	Varicella and herpes zoster	1	Number	1992	27.78498538	39.90927439	18.1065008
1586	1	Deaths	6	China	2	Female	10	25-29 years	342	Varicella and herpes zoster	1	Number	1992	24.14975501	36.56500548	14.71977654
1587	1	Deaths	6	China	3	Both	10	25-29 years	342	Varicella and herpes zoster	1	Number	1992	51.93474038	68.013228	37.74061853
1588	1	Deaths	6	China	1	Male	10	25-29 years	342	Varicella and herpes zoster	2	Percent	1992	0.000338297	0.000476686	0.000234825
1589	1	Deaths	6	China	2	Female	10	25-29 years	342	Varicella and herpes zoster	2	Percent	1992	0.00047904	0.000688514	0.000304934
1590	1	Deaths	6	China	3	Both	10	25-29 years	342	Varicella and herpes zoster	2	Percent	1992	0.000392015	0.000505735	0.000290236
1591	1	Deaths	6	China	1	Male	10	25-29 years	342	Varicella and herpes zoster	3	Rate	1992	0.042765126	0.061426167	0.027868533
1592	1	Deaths	6	China	2	Female	10	25-29 years	342	Varicella and herpes zoster	3	Rate	1992	0.039459932	0.059746056	0.024051647
1593	1	Deaths	6	China	3	Both	10	25-29 years	342	Varicella and herpes zoster	3	Rate	1992	0.041161914	0.05390524	0.02991208
1594	1	Deaths	6	China	1	Male	11	30-34 years	342	Varicella and herpes zoster	1	Number	1992	28.41296449	37.74076267	19.11188711
1595	1	Deaths	6	China	2	Female	11	30-34 years	342	Varicella and herpes zoster	1	Number	1992	25.02937922	35.62995436	17.09637695
1596	1	Deaths	6	China	3	Both	11	30-34 years	342	Varicella and herpes zoster	1	Number	1992	53.44234372	67.59561206	41.00905649
1597	1	Deaths	6	China	1	Male	11	30-34 years	342	Varicella and herpes zoster	2	Percent	1992	0.000349197	0.000475774	0.000244017
1598	1	Deaths	6	China	2	Female	11	30-34 years	342	Varicella and herpes zoster	2	Percent	1992	0.000524445	0.000738752	0.000380181
1599	1	Deaths	6	China	3	Both	11	30-34 years	342	Varicella and herpes zoster	2	Percent	1992	0.000413691	0.00051703	0.000321979
1600	1	Deaths	6	China	1	Male	11	30-34 years	342	Varicella and herpes zoster	3	Rate	1992	0.062302719	0.082756312	0.041907719
1601	1	Deaths	6	China	2	Female	11	30-34 years	342	Varicella and herpes zoster	3	Rate	1992	0.059397453	0.084553776	0.040571571
1602	1	Deaths	6	China	3	Both	11	30-34 years	342	Varicella and herpes zoster	3	Rate	1992	0.060907465	0.07703774	0.046737428
1603	1	Deaths	6	China	1	Male	12	35-39 years	342	Varicella and herpes zoster	1	Number	1992	30.82639832	44.33114902	20.83005185
1604	1	Deaths	6	China	2	Female	12	35-39 years	342	Varicella and herpes zoster	1	Number	1992	27.48613466	41.10641322	18.06270721
1605	1	Deaths	6	China	3	Both	12	35-39 years	342	Varicella and herpes zoster	1	Number	1992	58.31253298	77.56537389	43.00954474
1606	1	Deaths	6	China	1	Male	12	35-39 years	342	Varicella and herpes zoster	2	Percent	1992	0.000219008	0.000301614	0.000150036
1607	1	Deaths	6	China	2	Female	12	35-39 years	342	Varicella and herpes zoster	2	Percent	1992	0.000342965	0.000486142	0.000236209
1608	1	Deaths	6	China	3	Both	12	35-39 years	342	Varicella and herpes zoster	2	Percent	1992	0.000263988	0.000335314	0.000202467
1609	1	Deaths	6	China	1	Male	12	35-39 years	342	Varicella and herpes zoster	3	Rate	1992	0.062037182	0.089215079	0.041919841
1610	1	Deaths	6	China	2	Female	12	35-39 years	342	Varicella and herpes zoster	3	Rate	1992	0.059835988	0.089486676	0.039321641
1611	1	Deaths	6	China	3	Both	12	35-39 years	342	Varicella and herpes zoster	3	Rate	1992	0.060979796	0.081113277	0.044976836
1612	1	Deaths	6	China	1	Male	13	40-44 years	342	Varicella and herpes zoster	1	Number	1992	18.37340895	26.59292492	11.91220044
1613	1	Deaths	6	China	2	Female	13	40-44 years	342	Varicella and herpes zoster	1	Number	1992	17.23239042	26.05657421	11.38307862
1614	1	Deaths	6	China	3	Both	13	40-44 years	342	Varicella and herpes zoster	1	Number	1992	35.60579937	46.91654216	26.22804914
1615	1	Deaths	6	China	1	Male	13	40-44 years	342	Varicella and herpes zoster	2	Percent	1992	0.000107233	0.000148259	7.31E-05
1616	1	Deaths	6	China	2	Female	13	40-44 years	342	Varicella and herpes zoster	2	Percent	1992	0.000180671	0.000256822	0.000126498
1617	1	Deaths	6	China	3	Both	13	40-44 years	342	Varicella and herpes zoster	2	Percent	1992	0.000133517	0.000169964	0.000100464
1618	1	Deaths	6	China	1	Male	13	40-44 years	342	Varicella and herpes zoster	3	Rate	1992	0.046962991	0.067972324	0.030447946
1619	1	Deaths	6	China	2	Female	13	40-44 years	342	Varicella and herpes zoster	3	Rate	1992	0.047700623	0.072126663	0.031509264
1620	1	Deaths	6	China	3	Both	13	40-44 years	342	Varicella and herpes zoster	3	Rate	1992	0.047317118	0.062348145	0.034854875
1621	1	Deaths	6	China	1	Male	14	45-49 years	342	Varicella and herpes zoster	1	Number	1992	16.14664222	23.77487984	10.75757074
1622	1	Deaths	6	China	2	Female	14	45-49 years	342	Varicella and herpes zoster	1	Number	1992	15.02705783	21.65396243	9.647774461
1623	1	Deaths	6	China	3	Both	14	45-49 years	342	Varicella and herpes zoster	1	Number	1992	31.17370005	42.15840048	23.9403638
1624	1	Deaths	6	China	1	Male	14	45-49 years	342	Varicella and herpes zoster	2	Percent	1992	9.30E-05	0.000129332	6.42E-05
1625	1	Deaths	6	China	2	Female	14	45-49 years	342	Varicella and herpes zoster	2	Percent	1992	0.000158745	0.000223459	0.000105982
1626	1	Deaths	6	China	3	Both	14	45-49 years	342	Varicella and herpes zoster	2	Percent	1992	0.000116247	0.000149035	8.97E-05
1627	1	Deaths	6	China	1	Male	14	45-49 years	342	Varicella and herpes zoster	3	Rate	1992	0.054633803	0.08044472	0.036399333
1628	1	Deaths	6	China	2	Female	14	45-49 years	342	Varicella and herpes zoster	3	Rate	1992	0.05623767	0.081038378	0.036106093
1629	1	Deaths	6	China	3	Both	14	45-49 years	342	Varicella and herpes zoster	3	Rate	1992	0.055395356	0.07491506	0.042541789
1630	1	Deaths	6	China	1	Male	15	50-54 years	342	Varicella and herpes zoster	1	Number	1992	18.53954625	27.12119263	12.14894647
1631	1	Deaths	6	China	2	Female	15	50-54 years	342	Varicella and herpes zoster	1	Number	1992	16.80065775	24.97060357	10.99840028
1632	1	Deaths	6	China	3	Both	15	50-54 years	342	Varicella and herpes zoster	1	Number	1992	35.340204	46.29812618	26.21886074
1633	1	Deaths	6	China	1	Male	15	50-54 years	342	Varicella and herpes zoster	2	Percent	1992	7.48E-05	0.000102295	5.01E-05
1634	1	Deaths	6	China	2	Female	15	50-54 years	342	Varicella and herpes zoster	2	Percent	1992	0.0001154	0.000164983	7.96E-05
1635	1	Deaths	6	China	3	Both	15	50-54 years	342	Varicella and herpes zoster	2	Percent	1992	8.98E-05	0.000115153	6.82E-05
1636	1	Deaths	6	China	1	Male	15	50-54 years	342	Varicella and herpes zoster	3	Rate	1992	0.073420481	0.107405596	0.048112369
1637	1	Deaths	6	China	2	Female	15	50-54 years	342	Varicella and herpes zoster	3	Rate	1992	0.074456131	0.1106632	0.04874204
1638	1	Deaths	6	China	3	Both	15	50-54 years	342	Varicella and herpes zoster	3	Rate	1992	0.07390921	0.096826208	0.054833167
1639	1	Deaths	6	China	1	Male	16	55-59 years	342	Varicella and herpes zoster	1	Number	1992	23.79701531	34.46999471	15.41079412
1640	1	Deaths	6	China	2	Female	16	55-59 years	342	Varicella and herpes zoster	1	Number	1992	21.67172939	30.65884094	14.90147705
1641	1	Deaths	6	China	3	Both	16	55-59 years	342	Varicella and herpes zoster	1	Number	1992	45.4687447	59.60268247	34.8098109
1642	1	Deaths	6	China	1	Male	16	55-59 years	342	Varicella and herpes zoster	2	Percent	1992	6.76E-05	9.39E-05	4.65E-05
1643	1	Deaths	6	China	2	Female	16	55-59 years	342	Varicella and herpes zoster	2	Percent	1992	0.000100189	0.000138836	6.96E-05
1644	1	Deaths	6	China	3	Both	16	55-59 years	342	Varicella and herpes zoster	2	Percent	1992	8.00E-05	0.000103709	6.20E-05
1645	1	Deaths	6	China	1	Male	16	55-59 years	342	Varicella and herpes zoster	3	Rate	1992	0.100797239	0.146004877	0.065275644
1646	1	Deaths	6	China	2	Female	16	55-59 years	342	Varicella and herpes zoster	3	Rate	1992	0.100938099	0.142796408	0.069405018
1647	1	Deaths	6	China	3	Both	16	55-59 years	342	Varicella and herpes zoster	3	Rate	1992	0.100864328	0.132217956	0.077219378
1648	1	Deaths	6	China	1	Male	17	60-64 years	342	Varicella and herpes zoster	1	Number	1992	29.23022467	42.98689052	18.58732012
1649	1	Deaths	6	China	2	Female	17	60-64 years	342	Varicella and herpes zoster	1	Number	1992	27.25586741	39.24386516	17.96227617
1650	1	Deaths	6	China	3	Both	17	60-64 years	342	Varicella and herpes zoster	1	Number	1992	56.48609208	74.39263108	39.6385598
1651	1	Deaths	6	China	1	Male	17	60-64 years	342	Varicella and herpes zoster	2	Percent	1992	6.86E-05	9.60E-05	4.58E-05
1652	1	Deaths	6	China	2	Female	17	60-64 years	342	Varicella and herpes zoster	2	Percent	1992	9.99E-05	0.000140837	6.75E-05
1653	1	Deaths	6	China	3	Both	17	60-64 years	342	Varicella and herpes zoster	2	Percent	1992	8.09E-05	0.000103973	5.87E-05
1654	1	Deaths	6	China	1	Male	17	60-64 years	342	Varicella and herpes zoster	3	Rate	1992	0.151977621	0.223503084	0.096641634
1655	1	Deaths	6	China	2	Female	17	60-64 years	342	Varicella and herpes zoster	3	Rate	1992	0.151860123	0.218653038	0.100079496
1656	1	Deaths	6	China	3	Both	17	60-64 years	342	Varicella and herpes zoster	3	Rate	1992	0.151920903	0.200081033	0.106609
1657	1	Deaths	6	China	1	Male	18	65-69 years	342	Varicella and herpes zoster	1	Number	1992	55.25254277	80.71314604	34.59757716
1658	1	Deaths	6	China	2	Female	18	65-69 years	342	Varicella and herpes zoster	1	Number	1992	57.22639519	85.70474675	37.97184412
1659	1	Deaths	6	China	3	Both	18	65-69 years	342	Varicella and herpes zoster	1	Number	1992	112.478938	147.8007096	82.67117413
1660	1	Deaths	6	China	1	Male	18	65-69 years	342	Varicella and herpes zoster	2	Percent	1992	0.000110118	0.000155887	7.30E-05
1661	1	Deaths	6	China	2	Female	18	65-69 years	342	Varicella and herpes zoster	2	Percent	1992	0.000158874	0.000232232	0.000107527
1662	1	Deaths	6	China	3	Both	18	65-69 years	342	Varicella and herpes zoster	2	Percent	1992	0.000130534	0.000166195	9.69E-05
1663	1	Deaths	6	China	1	Male	18	65-69 years	342	Varicella and herpes zoster	3	Rate	1992	0.387523692	0.566096234	0.242656359
1664	1	Deaths	6	China	2	Female	18	65-69 years	342	Varicella and herpes zoster	3	Rate	1992	0.393020322	0.588604385	0.260783618
1665	1	Deaths	6	China	3	Both	18	65-69 years	342	Varicella and herpes zoster	3	Rate	1992	0.390300886	0.512867111	0.286868218
1666	1	Deaths	6	China	1	Male	19	70-74 years	342	Varicella and herpes zoster	1	Number	1992	55.469103	80.31505358	36.08250661
1667	1	Deaths	6	China	2	Female	19	70-74 years	342	Varicella and herpes zoster	1	Number	1992	63.02275871	91.32943421	42.32598576
1668	1	Deaths	6	China	3	Both	19	70-74 years	342	Varicella and herpes zoster	1	Number	1992	118.4918617	160.0625048	89.99748993
1669	1	Deaths	6	China	1	Male	19	70-74 years	342	Varicella and herpes zoster	2	Percent	1992	9.65E-05	0.000136599	6.65E-05
1670	1	Deaths	6	China	2	Female	19	70-74 years	342	Varicella and herpes zoster	2	Percent	1992	0.000133726	0.000190795	9.25E-05
1671	1	Deaths	6	China	3	Both	19	70-74 years	342	Varicella and herpes zoster	2	Percent	1992	0.000113323	0.000145423	8.73E-05
1672	1	Deaths	6	China	1	Male	19	70-74 years	342	Varicella and herpes zoster	3	Rate	1992	0.593016612	0.858643072	0.385755757
1673	1	Deaths	6	China	2	Female	19	70-74 years	342	Varicella and herpes zoster	3	Rate	1992	0.592156667	0.858123867	0.397691488
1674	1	Deaths	6	China	3	Both	19	70-74 years	342	Varicella and herpes zoster	3	Rate	1992	0.592558919	0.800447081	0.450063106
1675	1	Deaths	6	China	1	Male	20	75-79 years	342	Varicella and herpes zoster	1	Number	1992	81.49130185	113.9249519	52.97731017
1676	1	Deaths	6	China	2	Female	20	75-79 years	342	Varicella and herpes zoster	1	Number	1992	108.4593393	160.9274534	73.08248924
1677	1	Deaths	6	China	3	Both	20	75-79 years	342	Varicella and herpes zoster	1	Number	1992	189.9506412	253.8714031	140.6058841
1678	1	Deaths	6	China	1	Male	20	75-79 years	342	Varicella and herpes zoster	2	Percent	1992	0.000158269	0.000215588	0.000107403
1679	1	Deaths	6	China	2	Female	20	75-79 years	342	Varicella and herpes zoster	2	Percent	1992	0.000213108	0.000313113	0.000145143
1680	1	Deaths	6	China	3	Both	20	75-79 years	342	Varicella and herpes zoster	2	Percent	1992	0.000185478	0.0002394	0.000142377
1681	1	Deaths	6	China	1	Male	20	75-79 years	342	Varicella and herpes zoster	3	Rate	1992	1.531047335	2.140406276	0.995330393
1682	1	Deaths	6	China	2	Female	20	75-79 years	342	Varicella and herpes zoster	3	Rate	1992	1.559284369	2.313601246	1.050682992
1683	1	Deaths	6	China	3	Both	20	75-79 years	342	Varicella and herpes zoster	3	Rate	1992	1.547043745	2.067643277	1.145157774
1684	1	Deaths	6	China	1	Male	22	All ages	342	Varicella and herpes zoster	1	Number	1992	1180.623977	1369.88731	1035.717971
1685	1	Deaths	6	China	2	Female	22	All ages	342	Varicella and herpes zoster	1	Number	1992	1320.188708	1529.201539	1132.472358
1686	1	Deaths	6	China	3	Both	22	All ages	342	Varicella and herpes zoster	1	Number	1992	2500.812685	2796.604023	2249.314808
1687	1	Deaths	6	China	1	Male	22	All ages	342	Varicella and herpes zoster	2	Percent	1992	0.000247249	0.000278535	0.00021854
1688	1	Deaths	6	China	2	Female	22	All ages	342	Varicella and herpes zoster	2	Percent	1992	0.000348128	0.000391383	0.000310818
1689	1	Deaths	6	China	3	Both	22	All ages	342	Varicella and herpes zoster	2	Percent	1992	0.000291731	0.000316502	0.000265805
1690	1	Deaths	6	China	1	Male	22	All ages	342	Varicella and herpes zoster	3	Rate	1992	0.189437716	0.219806075	0.166186737
1691	1	Deaths	6	China	2	Female	22	All ages	342	Varicella and herpes zoster	3	Rate	1992	0.226441936	0.262292319	0.194244377
1692	1	Deaths	6	China	3	Both	22	All ages	342	Varicella and herpes zoster	3	Rate	1992	0.20732304	0.231844812	0.186473296
1693	1	Deaths	6	China	1	Male	27	Age-standardized	342	Varicella and herpes zoster	3	Rate	1992	0.316125607	0.363192728	0.275919072
1694	1	Deaths	6	China	2	Female	27	Age-standardized	342	Varicella and herpes zoster	3	Rate	1992	0.379639016	0.444918072	0.319650861
1695	1	Deaths	6	China	3	Both	27	Age-standardized	342	Varicella and herpes zoster	3	Rate	1992	0.363501881	0.410606626	0.318895647
1696	1	Deaths	6	China	1	Male	30	80-84 years	342	Varicella and herpes zoster	1	Number	1992	92.43367911	133.5861	60.62693535
1697	1	Deaths	6	China	2	Female	30	80-84 years	342	Varicella and herpes zoster	1	Number	1992	144.1173153	207.8159195	93.64049829
1698	1	Deaths	6	China	3	Both	30	80-84 years	342	Varicella and herpes zoster	1	Number	1992	236.5509944	310.383229	176.9164512
1699	1	Deaths	6	China	1	Male	30	80-84 years	342	Varicella and herpes zoster	2	Percent	1992	0.000258147	0.000367229	0.00017359
1700	1	Deaths	6	China	2	Female	30	80-84 years	342	Varicella and herpes zoster	2	Percent	1992	0.000331147	0.000469057	0.000221601
1701	1	Deaths	6	China	3	Both	30	80-84 years	342	Varicella and herpes zoster	2	Percent	1992	0.000298194	0.00039286	0.000222673
1702	1	Deaths	6	China	1	Male	30	80-84 years	342	Varicella and herpes zoster	3	Rate	1992	4.104292618	5.931565738	2.691991552
1703	1	Deaths	6	China	2	Female	30	80-84 years	342	Varicella and herpes zoster	3	Rate	1992	4.126931877	5.950999997	2.681481796
1704	1	Deaths	6	China	3	Both	30	80-84 years	342	Varicella and herpes zoster	3	Rate	1992	4.11805579	5.403382287	3.079893271
1705	1	Deaths	6	China	1	Male	31	85-89 years	342	Varicella and herpes zoster	1	Number	1992	59.80767082	84.30414541	42.36978011
1706	1	Deaths	6	China	2	Female	31	85-89 years	342	Varicella and herpes zoster	1	Number	1992	139.2001576	199.6732475	88.90199875
1707	1	Deaths	6	China	3	Both	31	85-89 years	342	Varicella and herpes zoster	1	Number	1992	199.0078285	260.6277994	144.4960581
1708	1	Deaths	6	China	1	Male	31	85-89 years	342	Varicella and herpes zoster	2	Percent	1992	0.000287393	0.000403695	0.000207734
1709	1	Deaths	6	China	2	Female	31	85-89 years	342	Varicella and herpes zoster	2	Percent	1992	0.000500989	0.000702351	0.000322295
1710	1	Deaths	6	China	3	Both	31	85-89 years	342	Varicella and herpes zoster	2	Percent	1992	0.000409513	0.000526601	0.000297431
1711	1	Deaths	6	China	1	Male	31	85-89 years	342	Varicella and herpes zoster	3	Rate	1992	9.310465409	13.12391569	6.595849106
1712	1	Deaths	6	China	2	Female	31	85-89 years	342	Varicella and herpes zoster	3	Rate	1992	10.67554471	15.31334962	6.818076063
1713	1	Deaths	6	China	3	Both	31	85-89 years	342	Varicella and herpes zoster	3	Rate	1992	10.22500135	13.391029	7.424192308
1714	1	Deaths	6	China	1	Male	32	90-94 years	342	Varicella and herpes zoster	1	Number	1992	7.41766996	10.32735648	5.019844036
1715	1	Deaths	6	China	2	Female	32	90-94 years	342	Varicella and herpes zoster	1	Number	1992	53.43912045	76.70917973	35.6730856
1716	1	Deaths	6	China	3	Both	32	90-94 years	342	Varicella and herpes zoster	1	Number	1992	60.85679041	83.85597699	42.33283221
1717	1	Deaths	6	China	1	Male	32	90-94 years	342	Varicella and herpes zoster	2	Percent	1992	0.000134134	0.000188663	9.05E-05
1718	1	Deaths	6	China	2	Female	32	90-94 years	342	Varicella and herpes zoster	2	Percent	1992	0.000627031	0.000892202	0.000427635
1719	1	Deaths	6	China	3	Both	32	90-94 years	342	Varicella and herpes zoster	2	Percent	1992	0.000432901	0.000591452	0.000310626
1720	1	Deaths	6	China	1	Male	32	90-94 years	342	Varicella and herpes zoster	3	Rate	1992	7.910536355	11.01355673	5.353387109
1721	1	Deaths	6	China	2	Female	32	90-94 years	342	Varicella and herpes zoster	3	Rate	1992	20.64378061	29.63311267	13.78067877
1722	1	Deaths	6	China	3	Both	32	90-94 years	342	Varicella and herpes zoster	3	Rate	1992	17.25784845	23.77998795	12.00480009
1723	1	Deaths	6	China	1	Male	39	0-14 years	342	Varicella and herpes zoster	1	Number	1992	586.0992955	712.2302023	474.1212746
1724	1	Deaths	6	China	2	Female	39	0-14 years	342	Varicella and herpes zoster	1	Number	1992	526.9537968	638.8952478	438.8638279
1725	1	Deaths	6	China	3	Both	39	0-14 years	342	Varicella and herpes zoster	1	Number	1992	1113.053092	1296.641839	947.8456215
1726	1	Deaths	6	China	1	Male	39	0-14 years	342	Varicella and herpes zoster	2	Percent	1992	0.000787351	0.00092206	0.000665043
1727	1	Deaths	6	China	2	Female	39	0-14 years	342	Varicella and herpes zoster	2	Percent	1992	0.000948147	0.001119312	0.00081141
1728	1	Deaths	6	China	3	Both	39	0-14 years	342	Varicella and herpes zoster	2	Percent	1992	0.000856101	0.000979949	0.000755936
1729	1	Deaths	6	China	1	Male	39	0-14 years	342	Varicella and herpes zoster	3	Rate	1992	0.347390445	0.422150255	0.281019278
1730	1	Deaths	6	China	2	Female	39	0-14 years	342	Varicella and herpes zoster	3	Rate	1992	0.34417767	0.41729176	0.286642075
1731	1	Deaths	6	China	3	Both	39	0-14 years	342	Varicella and herpes zoster	3	Rate	1992	0.345861974	0.402908998	0.294526614
1732	1	Deaths	6	China	1	Male	235	95+ years	342	Varicella and herpes zoster	1	Number	1992	0.648477717	0.919405086	0.446494171
1733	1	Deaths	6	China	2	Female	235	95+ years	342	Varicella and herpes zoster	1	Number	1992	12.77327208	19.26120757	8.261352372
1734	1	Deaths	6	China	3	Both	235	95+ years	342	Varicella and herpes zoster	1	Number	1992	13.4217498	20.00518729	8.903469627
1735	1	Deaths	6	China	1	Male	235	95+ years	342	Varicella and herpes zoster	2	Percent	1992	0.000192038	0.000275408	0.000129661
1736	1	Deaths	6	China	2	Female	235	95+ years	342	Varicella and herpes zoster	2	Percent	1992	0.00073474	0.001087892	0.00047322
1737	1	Deaths	6	China	3	Both	235	95+ years	342	Varicella and herpes zoster	2	Percent	1992	0.000646382	0.000948877	0.000428533
1738	1	Deaths	6	China	1	Male	235	95+ years	342	Varicella and herpes zoster	3	Rate	1992	7.683087193	10.89300257	5.290010065
1739	1	Deaths	6	China	2	Female	235	95+ years	342	Varicella and herpes zoster	3	Rate	1992	36.08733471	54.41719552	23.34015797
1740	1	Deaths	6	China	3	Both	235	95+ years	342	Varicella and herpes zoster	3	Rate	1992	30.61825898	45.6366729	20.3109686
1741	1	Deaths	1	Global	1	Male	8	15-19 years	342	Varicella and herpes zoster	1	Number	2003	128.4528267	154.1456718	105.6131062
1742	1	Deaths	1	Global	2	Female	8	15-19 years	342	Varicella and herpes zoster	1	Number	2003	118.4979404	141.231076	97.03342989
1743	1	Deaths	1	Global	3	Both	8	15-19 years	342	Varicella and herpes zoster	1	Number	2003	246.9507672	280.8213365	213.2123431
1744	1	Deaths	1	Global	1	Male	8	15-19 years	342	Varicella and herpes zoster	2	Percent	2003	0.000316735	0.000379767	0.000262543
1745	1	Deaths	1	Global	2	Female	8	15-19 years	342	Varicella and herpes zoster	2	Percent	2003	0.000398091	0.000475779	0.000325972
1746	1	Deaths	1	Global	3	Both	8	15-19 years	342	Varicella and herpes zoster	2	Percent	2003	0.000351167	0.000396943	0.000304217
1747	1	Deaths	1	Global	1	Male	8	15-19 years	342	Varicella and herpes zoster	3	Rate	2003	0.041438403	0.049726818	0.034070394
1748	1	Deaths	1	Global	2	Female	8	15-19 years	342	Varicella and herpes zoster	3	Rate	2003	0.039938975	0.047601033	0.032704499
1749	1	Deaths	1	Global	3	Both	8	15-19 years	342	Varicella and herpes zoster	3	Rate	2003	0.040705109	0.046288024	0.035143975
1750	1	Deaths	1	Global	1	Male	9	20-24 years	342	Varicella and herpes zoster	1	Number	2003	104.5215798	123.2560976	87.02584713
1751	1	Deaths	1	Global	2	Female	9	20-24 years	342	Varicella and herpes zoster	1	Number	2003	92.36054422	109.7064599	77.07887778
1752	1	Deaths	1	Global	3	Both	9	20-24 years	342	Varicella and herpes zoster	1	Number	2003	196.882124	223.853473	172.0070069
1753	1	Deaths	1	Global	1	Male	9	20-24 years	342	Varicella and herpes zoster	2	Percent	2003	0.000212896	0.000250715	0.000177531
1754	1	Deaths	1	Global	2	Female	9	20-24 years	342	Varicella and herpes zoster	2	Percent	2003	0.000242437	0.000292008	0.000202552
1755	1	Deaths	1	Global	3	Both	9	20-24 years	342	Varicella and herpes zoster	2	Percent	2003	0.000225782	0.000255262	0.000196771
1756	1	Deaths	1	Global	1	Male	9	20-24 years	342	Varicella and herpes zoster	3	Rate	2003	0.038920079	0.04589614	0.032405297
1757	1	Deaths	1	Global	2	Female	9	20-24 years	342	Varicella and herpes zoster	3	Rate	2003	0.034694161	0.041209952	0.028953781
1758	1	Deaths	1	Global	3	Both	9	20-24 years	342	Varicella and herpes zoster	3	Rate	2003	0.036816369	0.041859931	0.032164797
1759	1	Deaths	1	Global	1	Male	10	25-29 years	342	Varicella and herpes zoster	1	Number	2003	113.5010567	135.5276308	95.32475111
1760	1	Deaths	1	Global	2	Female	10	25-29 years	342	Varicella and herpes zoster	1	Number	2003	103.7979095	124.5072105	87.81607785
1761	1	Deaths	1	Global	3	Both	10	25-29 years	342	Varicella and herpes zoster	1	Number	2003	217.2989662	246.1328281	189.1290189
1762	1	Deaths	1	Global	1	Male	10	25-29 years	342	Varicella and herpes zoster	2	Percent	2003	0.000207597	0.00024843	0.000172109
1763	1	Deaths	1	Global	2	Female	10	25-29 years	342	Varicella and herpes zoster	2	Percent	2003	0.000229889	0.000285396	0.000191627
1764	1	Deaths	1	Global	3	Both	10	25-29 years	342	Varicella and herpes zoster	2	Percent	2003	0.000217634	0.000251357	0.000187133
1765	1	Deaths	1	Global	1	Male	10	25-29 years	342	Varicella and herpes zoster	3	Rate	2003	0.045532447	0.054368698	0.038240782
1766	1	Deaths	1	Global	2	Female	10	25-29 years	342	Varicella and herpes zoster	3	Rate	2003	0.041529257	0.049814991	0.03513497
1767	1	Deaths	1	Global	3	Both	10	25-29 years	342	Varicella and herpes zoster	3	Rate	2003	0.043528189	0.049304037	0.037885333
1768	1	Deaths	1	Global	1	Male	11	30-34 years	342	Varicella and herpes zoster	1	Number	2003	159.3312236	185.5075774	133.9336869
1769	1	Deaths	1	Global	2	Female	11	30-34 years	342	Varicella and herpes zoster	1	Number	2003	140.8371457	167.5218933	115.6093159
1770	1	Deaths	1	Global	3	Both	11	30-34 years	342	Varicella and herpes zoster	1	Number	2003	300.1683693	338.5897379	262.7033944
1771	1	Deaths	1	Global	1	Male	11	30-34 years	342	Varicella and herpes zoster	2	Percent	2003	0.000233213	0.000273777	0.000195466
1772	1	Deaths	1	Global	2	Female	11	30-34 years	342	Varicella and herpes zoster	2	Percent	2003	0.000281937	0.000334748	0.000230314
1773	1	Deaths	1	Global	3	Both	11	30-34 years	342	Varicella and herpes zoster	2	Percent	2003	0.000253775	0.000288179	0.000219222
1774	1	Deaths	1	Global	1	Male	11	30-34 years	342	Varicella and herpes zoster	3	Rate	2003	0.064289291	0.074851309	0.054041522
1775	1	Deaths	1	Global	2	Female	11	30-34 years	342	Varicella and herpes zoster	3	Rate	2003	0.057603091	0.068517285	0.047284784
1776	1	Deaths	1	Global	3	Both	11	30-34 years	342	Varicella and herpes zoster	3	Rate	2003	0.060968864	0.068772841	0.053359145
1777	1	Deaths	1	Global	1	Male	12	35-39 years	342	Varicella and herpes zoster	1	Number	2003	145.5149315	173.7434914	124.4202777
1778	1	Deaths	1	Global	2	Female	12	35-39 years	342	Varicella and herpes zoster	1	Number	2003	125.3817823	150.6613736	105.5168014
1779	1	Deaths	1	Global	3	Both	12	35-39 years	342	Varicella and herpes zoster	1	Number	2003	270.8967137	308.8481497	237.1091252
1780	1	Deaths	1	Global	1	Male	12	35-39 years	342	Varicella and herpes zoster	2	Percent	2003	0.000170325	0.000199303	0.000143347
1781	1	Deaths	1	Global	2	Female	12	35-39 years	342	Varicella and herpes zoster	2	Percent	2003	0.000230294	0.000280243	0.000190145
1782	1	Deaths	1	Global	3	Both	12	35-39 years	342	Varicella and herpes zoster	2	Percent	2003	0.00019365	0.000220266	0.000168032
1783	1	Deaths	1	Global	1	Male	12	35-39 years	342	Varicella and herpes zoster	3	Rate	2003	0.062168601	0.074228738	0.053156294
1784	1	Deaths	1	Global	2	Female	12	35-39 years	342	Varicella and herpes zoster	3	Rate	2003	0.054452481	0.065431241	0.045825251
1785	1	Deaths	1	Global	3	Both	12	35-39 years	342	Varicella and herpes zoster	3	Rate	2003	0.058342164	0.066515644	0.051065439
1786	1	Deaths	1	Global	1	Male	13	40-44 years	342	Varicella and herpes zoster	1	Number	2003	92.42143742	109.091437	77.86562362
1787	1	Deaths	1	Global	2	Female	13	40-44 years	342	Varicella and herpes zoster	1	Number	2003	82.53855654	98.04355308	70.2015431
1788	1	Deaths	1	Global	3	Both	13	40-44 years	342	Varicella and herpes zoster	1	Number	2003	174.959994	201.5465011	153.4133036
1789	1	Deaths	1	Global	1	Male	13	40-44 years	342	Varicella and herpes zoster	2	Percent	2003	9.11E-05	0.000107611	7.69E-05
1790	1	Deaths	1	Global	2	Female	13	40-44 years	342	Varicella and herpes zoster	2	Percent	2003	0.000143288	0.000169547	0.000120549
1791	1	Deaths	1	Global	3	Both	13	40-44 years	342	Varicella and herpes zoster	2	Percent	2003	0.000110001	0.000125619	9.62E-05
1792	1	Deaths	1	Global	1	Male	13	40-44 years	342	Varicella and herpes zoster	3	Rate	2003	0.046258922	0.054602616	0.038973423
1793	1	Deaths	1	Global	2	Female	13	40-44 years	342	Varicella and herpes zoster	3	Rate	2003	0.042475342	0.050454401	0.036126565
1794	1	Deaths	1	Global	3	Both	13	40-44 years	342	Varicella and herpes zoster	3	Rate	2003	0.044393391	0.051139305	0.038926252
1795	1	Deaths	1	Global	1	Male	14	45-49 years	342	Varicella and herpes zoster	1	Number	2003	89.47120069	104.5471886	75.64856406
1796	1	Deaths	1	Global	2	Female	14	45-49 years	342	Varicella and herpes zoster	1	Number	2003	81.58564619	96.79669132	67.57715927
1797	1	Deaths	1	Global	3	Both	14	45-49 years	342	Varicella and herpes zoster	1	Number	2003	171.0568469	196.1690269	150.1423157
1798	1	Deaths	1	Global	1	Male	14	45-49 years	342	Varicella and herpes zoster	2	Percent	2003	7.36E-05	8.54E-05	6.26E-05
1799	1	Deaths	1	Global	2	Female	14	45-49 years	342	Varicella and herpes zoster	2	Percent	2003	0.00012149	0.000143593	0.000101935
1800	1	Deaths	1	Global	3	Both	14	45-49 years	342	Varicella and herpes zoster	2	Percent	2003	9.06E-05	0.000102396	8.02E-05
1801	1	Deaths	1	Global	1	Male	14	45-49 years	342	Varicella and herpes zoster	3	Rate	2003	0.050705341	0.059249242	0.042871742
1802	1	Deaths	1	Global	2	Female	14	45-49 years	342	Varicella and herpes zoster	3	Rate	2003	0.047606753	0.056482683	0.039432538
1803	1	Deaths	1	Global	3	Both	14	45-49 years	342	Varicella and herpes zoster	3	Rate	2003	0.04917867	0.056398397	0.043165764
1804	1	Deaths	1	Global	1	Male	15	50-54 years	342	Varicella and herpes zoster	1	Number	2003	91.57527722	107.6846286	78.48923325
1805	1	Deaths	1	Global	2	Female	15	50-54 years	342	Varicella and herpes zoster	1	Number	2003	88.02217144	102.9009942	74.43734357
1806	1	Deaths	1	Global	3	Both	15	50-54 years	342	Varicella and herpes zoster	1	Number	2003	179.5974487	201.9940948	159.4852764
1807	1	Deaths	1	Global	1	Male	15	50-54 years	342	Varicella and herpes zoster	2	Percent	2003	6.22E-05	7.33E-05	5.32E-05
1808	1	Deaths	1	Global	2	Female	15	50-54 years	342	Varicella and herpes zoster	2	Percent	2003	0.000103978	0.000121016	8.79E-05
1809	1	Deaths	1	Global	3	Both	15	50-54 years	342	Varicella and herpes zoster	2	Percent	2003	7.74E-05	8.69E-05	6.89E-05
1810	1	Deaths	1	Global	1	Male	15	50-54 years	342	Varicella and herpes zoster	3	Rate	2003	0.061966178	0.072866881	0.053111254
1811	1	Deaths	1	Global	2	Female	15	50-54 years	342	Varicella and herpes zoster	3	Rate	2003	0.060272944	0.070461178	0.05097077
1812	1	Deaths	1	Global	3	Both	15	50-54 years	342	Varicella and herpes zoster	3	Rate	2003	0.061124585	0.068747108	0.054279564
1813	1	Deaths	1	Global	1	Male	16	55-59 years	342	Varicella and herpes zoster	1	Number	2003	99.73275223	117.2558012	85.29832643
1814	1	Deaths	1	Global	2	Female	16	55-59 years	342	Varicella and herpes zoster	1	Number	2003	92.7311737	110.0823534	78.12837046
1815	1	Deaths	1	Global	3	Both	16	55-59 years	342	Varicella and herpes zoster	1	Number	2003	192.4639259	216.6178402	170.1412134
1816	1	Deaths	1	Global	1	Male	16	55-59 years	342	Varicella and herpes zoster	2	Percent	2003	6.30E-05	7.37E-05	5.38E-05
1817	1	Deaths	1	Global	2	Female	16	55-59 years	342	Varicella and herpes zoster	2	Percent	2003	9.67E-05	0.000114069	8.23E-05
1818	1	Deaths	1	Global	3	Both	16	55-59 years	342	Varicella and herpes zoster	2	Percent	2003	7.57E-05	8.55E-05	6.66E-05
1819	1	Deaths	1	Global	1	Male	16	55-59 years	342	Varicella and herpes zoster	3	Rate	2003	0.088575522	0.104138245	0.075755894
1820	1	Deaths	1	Global	2	Female	16	55-59 years	342	Varicella and herpes zoster	3	Rate	2003	0.082165267	0.097539431	0.069226325
1821	1	Deaths	1	Global	3	Both	16	55-59 years	342	Varicella and herpes zoster	3	Rate	2003	0.085366655	0.096080033	0.075465499
1822	1	Deaths	1	Global	1	Male	17	60-64 years	342	Varicella and herpes zoster	1	Number	2003	125.0217954	149.0760599	105.8479743
1823	1	Deaths	1	Global	2	Female	17	60-64 years	342	Varicella and herpes zoster	1	Number	2003	124.7241482	147.4952909	105.4545739
1824	1	Deaths	1	Global	3	Both	17	60-64 years	342	Varicella and herpes zoster	1	Number	2003	249.7459437	278.8830194	220.5427295
1825	1	Deaths	1	Global	1	Male	17	60-64 years	342	Varicella and herpes zoster	2	Percent	2003	6.22E-05	7.42E-05	5.27E-05
1826	1	Deaths	1	Global	2	Female	17	60-64 years	342	Varicella and herpes zoster	2	Percent	2003	9.60E-05	0.000112699	8.20E-05
1827	1	Deaths	1	Global	3	Both	17	60-64 years	342	Varicella and herpes zoster	2	Percent	2003	7.55E-05	8.40E-05	6.70E-05
1828	1	Deaths	1	Global	1	Male	17	60-64 years	342	Varicella and herpes zoster	3	Rate	2003	0.133653337	0.159368315	0.113155749
1829	1	Deaths	1	Global	2	Female	17	60-64 years	342	Varicella and herpes zoster	3	Rate	2003	0.127813539	0.151148718	0.108066661
1830	1	Deaths	1	Global	3	Both	17	60-64 years	342	Varicella and herpes zoster	3	Rate	2003	0.130671701	0.145916758	0.115392039
1831	1	Deaths	1	Global	1	Male	18	65-69 years	342	Varicella and herpes zoster	1	Number	2003	246.021894	291.8336253	208.0152554
1832	1	Deaths	1	Global	2	Female	18	65-69 years	342	Varicella and herpes zoster	1	Number	2003	256.0849726	306.0152244	211.206358
1833	1	Deaths	1	Global	3	Both	18	65-69 years	342	Varicella and herpes zoster	1	Number	2003	502.1068665	566.1821555	441.7323548
1834	1	Deaths	1	Global	1	Male	18	65-69 years	342	Varicella and herpes zoster	2	Percent	2003	9.86E-05	0.00011595	8.30E-05
1835	1	Deaths	1	Global	2	Female	18	65-69 years	342	Varicella and herpes zoster	2	Percent	2003	0.000146897	0.000175465	0.000120916
1836	1	Deaths	1	Global	3	Both	18	65-69 years	342	Varicella and herpes zoster	2	Percent	2003	0.000118493	0.000134233	0.000103934
1837	1	Deaths	1	Global	1	Male	18	65-69 years	342	Varicella and herpes zoster	3	Rate	2003	0.319013144	0.378416574	0.269730468
1838	1	Deaths	1	Global	2	Female	18	65-69 years	342	Varicella and herpes zoster	3	Rate	2003	0.302191722	0.361111653	0.24923295
1839	1	Deaths	1	Global	3	Both	18	65-69 years	342	Varicella and herpes zoster	3	Rate	2003	0.310206332	0.349792647	0.272906392
1840	1	Deaths	1	Global	1	Male	19	70-74 years	342	Varicella and herpes zoster	1	Number	2003	271.4254912	320.4549668	229.5262839
1841	1	Deaths	1	Global	2	Female	19	70-74 years	342	Varicella and herpes zoster	1	Number	2003	279.7223079	331.3886185	232.5118428
1842	1	Deaths	1	Global	3	Both	19	70-74 years	342	Varicella and herpes zoster	1	Number	2003	551.1477992	623.5900099	479.5547911
1843	1	Deaths	1	Global	1	Male	19	70-74 years	342	Varicella and herpes zoster	2	Percent	2003	9.39E-05	0.000110654	7.94E-05
1844	1	Deaths	1	Global	2	Female	19	70-74 years	342	Varicella and herpes zoster	2	Percent	2003	0.00012465	0.000147187	0.00010384
1845	1	Deaths	1	Global	3	Both	19	70-74 years	342	Varicella and herpes zoster	2	Percent	2003	0.000107325	0.000120557	9.36E-05
1846	1	Deaths	1	Global	1	Male	19	70-74 years	342	Varicella and herpes zoster	3	Rate	2003	0.466525531	0.550797285	0.394509267
1847	1	Deaths	1	Global	2	Female	19	70-74 years	342	Varicella and herpes zoster	3	Rate	2003	0.412999162	0.48928247	0.343294737
1848	1	Deaths	1	Global	3	Both	19	70-74 years	342	Varicella and herpes zoster	3	Rate	2003	0.437732559	0.495267606	0.380871966
1849	1	Deaths	1	Global	1	Male	20	75-79 years	342	Varicella and herpes zoster	1	Number	2003	416.3078927	487.3208336	352.2084042
1850	1	Deaths	1	Global	2	Female	20	75-79 years	342	Varicella and herpes zoster	1	Number	2003	456.3429528	541.3858095	386.359212
1851	1	Deaths	1	Global	3	Both	20	75-79 years	342	Varicella and herpes zoster	1	Number	2003	872.6508455	985.4058979	757.4698176
1852	1	Deaths	1	Global	1	Male	20	75-79 years	342	Varicella and herpes zoster	2	Percent	2003	0.000150276	0.000176141	0.000127169
1853	1	Deaths	1	Global	2	Female	20	75-79 years	342	Varicella and herpes zoster	2	Percent	2003	0.000178821	0.000211498	0.000152257
1854	1	Deaths	1	Global	3	Both	20	75-79 years	342	Varicella and herpes zoster	2	Percent	2003	0.000163963	0.000184699	0.000142969
1855	1	Deaths	1	Global	1	Male	20	75-79 years	342	Varicella and herpes zoster	3	Rate	2003	1.107063796	1.295904453	0.936607688
1856	1	Deaths	1	Global	2	Female	20	75-79 years	342	Varicella and herpes zoster	3	Rate	2003	0.917374669	1.088334168	0.776688129
1857	1	Deaths	1	Global	3	Both	20	75-79 years	342	Varicella and herpes zoster	3	Rate	2003	0.999037762	1.128123244	0.867174948
1858	1	Deaths	1	Global	1	Male	22	All ages	342	Varicella and herpes zoster	1	Number	2003	7303.923001	8015.091216	6619.202876
1859	1	Deaths	1	Global	2	Female	22	All ages	342	Varicella and herpes zoster	1	Number	2003	7827.48336	8586.472547	7087.417769
1860	1	Deaths	1	Global	3	Both	22	All ages	342	Varicella and herpes zoster	1	Number	2003	15131.40636	16542.4512	13824.18586
1861	1	Deaths	1	Global	1	Male	22	All ages	342	Varicella and herpes zoster	2	Percent	2003	0.000260623	0.000284355	0.000237888
1862	1	Deaths	1	Global	2	Female	22	All ages	342	Varicella and herpes zoster	2	Percent	2003	0.000330928	0.00036145	0.000301385
1863	1	Deaths	1	Global	3	Both	22	All ages	342	Varicella and herpes zoster	2	Percent	2003	0.000292799	0.000319423	0.000269516
1864	1	Deaths	1	Global	1	Male	22	All ages	342	Varicella and herpes zoster	3	Rate	2003	0.229001856	0.251299303	0.207533642
1865	1	Deaths	1	Global	2	Female	22	All ages	342	Varicella and herpes zoster	3	Rate	2003	0.248755369	0.272875847	0.225236279
1866	1	Deaths	1	Global	3	Both	22	All ages	342	Varicella and herpes zoster	3	Rate	2003	0.238811894	0.261081753	0.218180646
1867	1	Deaths	1	Global	1	Male	27	Age-standardized	342	Varicella and herpes zoster	3	Rate	2003	0.299980834	0.325801239	0.273127297
1868	1	Deaths	1	Global	2	Female	27	Age-standardized	342	Varicella and herpes zoster	3	Rate	2003	0.277215738	0.303468635	0.250822838
1869	1	Deaths	1	Global	3	Both	27	Age-standardized	342	Varicella and herpes zoster	3	Rate	2003	0.286005505	0.310745947	0.262833817
1870	1	Deaths	1	Global	1	Male	30	80-84 years	342	Varicella and herpes zoster	1	Number	2003	515.5825446	612.5581959	433.8027509
1871	1	Deaths	1	Global	2	Female	30	80-84 years	342	Varicella and herpes zoster	1	Number	2003	654.2147509	772.2872043	537.5603269
1872	1	Deaths	1	Global	3	Both	30	80-84 years	342	Varicella and herpes zoster	1	Number	2003	1169.797295	1332.553598	1012.520604
1873	1	Deaths	1	Global	1	Male	30	80-84 years	342	Varicella and herpes zoster	2	Percent	2003	0.000240511	0.0002852	0.000202004
1874	1	Deaths	1	Global	2	Female	30	80-84 years	342	Varicella and herpes zoster	2	Percent	2003	0.000262134	0.000311039	0.000217162
1875	1	Deaths	1	Global	3	Both	30	80-84 years	342	Varicella and herpes zoster	2	Percent	2003	0.000252144	0.000286309	0.000218753
1876	1	Deaths	1	Global	1	Male	30	80-84 years	342	Varicella and herpes zoster	3	Rate	2003	2.69596082	3.203042682	2.2683375
1877	1	Deaths	1	Global	2	Female	30	80-84 years	342	Varicella and herpes zoster	3	Rate	2003	2.176193419	2.56895206	1.788151741
1878	1	Deaths	1	Global	3	Both	30	80-84 years	342	Varicella and herpes zoster	3	Rate	2003	2.378284354	2.709179946	2.058529217
1879	1	Deaths	1	Global	1	Male	31	85-89 years	342	Varicella and herpes zoster	1	Number	2003	467.987696	558.6325796	395.1023629
1880	1	Deaths	1	Global	2	Female	31	85-89 years	342	Varicella and herpes zoster	1	Number	2003	728.4201275	861.9636178	597.8897377
1881	1	Deaths	1	Global	3	Both	31	85-89 years	342	Varicella and herpes zoster	1	Number	2003	1196.407824	1361.643076	1028.308561
1882	1	Deaths	1	Global	1	Male	31	85-89 years	342	Varicella and herpes zoster	2	Percent	2003	0.000319664	0.00038144	0.000269819
1883	1	Deaths	1	Global	2	Female	31	85-89 years	342	Varicella and herpes zoster	2	Percent	2003	0.000366713	0.000430233	0.000300047
1884	1	Deaths	1	Global	3	Both	31	85-89 years	342	Varicella and herpes zoster	2	Percent	2003	0.00034675	0.000393871	0.00029759
1885	1	Deaths	1	Global	1	Male	31	85-89 years	342	Varicella and herpes zoster	3	Rate	2003	6.124270036	7.310484436	5.170464059
1886	1	Deaths	1	Global	2	Female	31	85-89 years	342	Varicella and herpes zoster	3	Rate	2003	5.079006155	6.01015589	4.168865663
1887	1	Deaths	1	Global	3	Both	31	85-89 years	342	Varicella and herpes zoster	3	Rate	2003	5.442345933	6.193985453	4.677678302
1888	1	Deaths	1	Global	1	Male	32	90-94 years	342	Varicella and herpes zoster	1	Number	2003	238.682981	287.9812139	193.5462103
1889	1	Deaths	1	Global	2	Female	32	90-94 years	342	Varicella and herpes zoster	1	Number	2003	482.2160751	565.6422761	384.1385955
1890	1	Deaths	1	Global	3	Both	32	90-94 years	342	Varicella and herpes zoster	1	Number	2003	720.8990561	817.3657769	595.2578386
1891	1	Deaths	1	Global	1	Male	32	90-94 years	342	Varicella and herpes zoster	2	Percent	2003	0.000373283	0.000451082	0.000302504
1892	1	Deaths	1	Global	2	Female	32	90-94 years	342	Varicella and herpes zoster	2	Percent	2003	0.000395443	0.000463714	0.00031528
1893	1	Deaths	1	Global	3	Both	32	90-94 years	342	Varicella and herpes zoster	2	Percent	2003	0.000387818	0.000438665	0.000320098
1894	1	Deaths	1	Global	1	Male	32	90-94 years	342	Varicella and herpes zoster	3	Rate	2003	9.825659199	11.85507761	7.967552163
1895	1	Deaths	1	Global	2	Female	32	90-94 years	342	Varicella and herpes zoster	3	Rate	2003	8.40249028	9.856170238	6.693515587
1896	1	Deaths	1	Global	3	Both	32	90-94 years	342	Varicella and herpes zoster	3	Rate	2003	8.825736111	10.00674726	7.287550951
1897	1	Deaths	1	Global	1	Male	39	0-14 years	342	Varicella and herpes zoster	1	Number	2003	3893.150487	4550.13457	3297.141677
1898	1	Deaths	1	Global	2	Female	39	0-14 years	342	Varicella and herpes zoster	1	Number	2003	3640.524594	4332.758355	3087.246415
1899	1	Deaths	1	Global	3	Both	39	0-14 years	342	Varicella and herpes zoster	1	Number	2003	7533.675081	8764.533636	6499.256305
1900	1	Deaths	1	Global	1	Male	39	0-14 years	342	Varicella and herpes zoster	2	Percent	2003	0.000753031	0.000869023	0.000645434
1901	1	Deaths	1	Global	2	Female	39	0-14 years	342	Varicella and herpes zoster	2	Percent	2003	0.000824331	0.000960246	0.000711006
1902	1	Deaths	1	Global	3	Both	39	0-14 years	342	Varicella and herpes zoster	2	Percent	2003	0.000785872	0.00090468	0.000686564
1903	1	Deaths	1	Global	1	Male	39	0-14 years	342	Varicella and herpes zoster	3	Rate	2003	0.411150515	0.480533742	0.348206806
1904	1	Deaths	1	Global	2	Female	39	0-14 years	342	Varicella and herpes zoster	3	Rate	2003	0.41231619	0.490716755	0.349653366
1905	1	Deaths	1	Global	3	Both	39	0-14 years	342	Varicella and herpes zoster	3	Rate	2003	0.411712984	0.478979018	0.355182322
1906	1	Deaths	1	Global	1	Male	235	95+ years	342	Varicella and herpes zoster	1	Number	2003	105.2199333	129.4625254	82.71560737
1907	1	Deaths	1	Global	2	Female	235	95+ years	342	Varicella and herpes zoster	1	Number	2003	279.4805611	333.8287383	203.545007
1908	1	Deaths	1	Global	3	Both	235	95+ years	342	Varicella and herpes zoster	1	Number	2003	384.7004944	446.2327618	295.0930239
1909	1	Deaths	1	Global	1	Male	235	95+ years	342	Varicella and herpes zoster	2	Percent	2003	0.000602079	0.000740173	0.000473366
1910	1	Deaths	1	Global	2	Female	235	95+ years	342	Varicella and herpes zoster	2	Percent	2003	0.000598405	0.000715029	0.000436891
1911	1	Deaths	1	Global	3	Both	235	95+ years	342	Varicella and herpes zoster	2	Percent	2003	0.000599401	0.000696267	0.000460408
1912	1	Deaths	1	Global	1	Male	235	95+ years	342	Varicella and herpes zoster	3	Rate	2003	17.86463909	21.98063825	14.04376933
1913	1	Deaths	1	Global	2	Female	235	95+ years	342	Varicella and herpes zoster	3	Rate	2003	17.77042853	21.22609069	12.9421595
1914	1	Deaths	1	Global	3	Both	235	95+ years	342	Varicella and herpes zoster	3	Rate	2003	17.79609732	20.64255641	13.6508901
1915	1	Deaths	1	Global	1	Male	8	15-19 years	342	Varicella and herpes zoster	1	Number	1998	130.6221538	153.1672571	106.9585491
1916	1	Deaths	1	Global	2	Female	8	15-19 years	342	Varicella and herpes zoster	1	Number	1998	118.5834145	142.0902218	98.65974841
1917	1	Deaths	1	Global	3	Both	8	15-19 years	342	Varicella and herpes zoster	1	Number	1998	249.2055683	284.4244193	215.597871
1918	1	Deaths	1	Global	1	Male	8	15-19 years	342	Varicella and herpes zoster	2	Percent	1998	0.000313387	0.000367881	0.000257895
1919	1	Deaths	1	Global	2	Female	8	15-19 years	342	Varicella and herpes zoster	2	Percent	1998	0.000401071	0.000479672	0.000333874
1920	1	Deaths	1	Global	3	Both	8	15-19 years	342	Varicella and herpes zoster	2	Percent	1998	0.000349781	0.000400935	0.00030421
1921	1	Deaths	1	Global	1	Male	8	15-19 years	342	Varicella and herpes zoster	3	Rate	1998	0.046933288	0.055033873	0.038430819
1922	1	Deaths	1	Global	2	Female	8	15-19 years	342	Varicella and herpes zoster	3	Rate	1998	0.044191504	0.052951593	0.036766716
1923	1	Deaths	1	Global	3	Both	8	15-19 years	342	Varicella and herpes zoster	3	Rate	1998	0.045587411	0.052030028	0.039439523
1924	1	Deaths	1	Global	1	Male	9	20-24 years	342	Varicella and herpes zoster	1	Number	1998	108.9425254	131.7526839	90.68299245
1925	1	Deaths	1	Global	2	Female	9	20-24 years	342	Varicella and herpes zoster	1	Number	1998	93.28910205	111.869437	78.31580325
1926	1	Deaths	1	Global	3	Both	9	20-24 years	342	Varicella and herpes zoster	1	Number	1998	202.2316275	231.285673	178.674249
1927	1	Deaths	1	Global	1	Male	9	20-24 years	342	Varicella and herpes zoster	2	Percent	1998	0.000217515	0.000262421	0.000183617
1928	1	Deaths	1	Global	2	Female	9	20-24 years	342	Varicella and herpes zoster	2	Percent	1998	0.000238892	0.000292901	0.000197673
1929	1	Deaths	1	Global	3	Both	9	20-24 years	342	Varicella and herpes zoster	2	Percent	1998	0.000226849	0.000258913	0.000199164
1930	1	Deaths	1	Global	1	Male	9	20-24 years	342	Varicella and herpes zoster	3	Rate	1998	0.043189621	0.052232573	0.035950737
1931	1	Deaths	1	Global	2	Female	9	20-24 years	342	Varicella and herpes zoster	3	Rate	1998	0.037109695	0.044500811	0.031153431
1932	1	Deaths	1	Global	3	Both	9	20-24 years	342	Varicella and herpes zoster	3	Rate	1998	0.040154819	0.045923748	0.0354773
1933	1	Deaths	1	Global	1	Male	10	25-29 years	342	Varicella and herpes zoster	1	Number	1998	123.0520041	146.0691376	101.7856559
1934	1	Deaths	1	Global	2	Female	10	25-29 years	342	Varicella and herpes zoster	1	Number	1998	109.3584683	130.7702444	93.19511805
1935	1	Deaths	1	Global	3	Both	10	25-29 years	342	Varicella and herpes zoster	1	Number	1998	232.4104724	267.9836128	203.1417466
1936	1	Deaths	1	Global	1	Male	10	25-29 years	342	Varicella and herpes zoster	2	Percent	1998	0.000226343	0.000271362	0.000186977
1937	1	Deaths	1	Global	2	Female	10	25-29 years	342	Varicella and herpes zoster	2	Percent	1998	0.000252007	0.000307438	0.000208534
1938	1	Deaths	1	Global	3	Both	10	25-29 years	342	Varicella and herpes zoster	2	Percent	1998	0.00023769	0.000276588	0.000206028
1939	1	Deaths	1	Global	1	Male	10	25-29 years	342	Varicella and herpes zoster	3	Rate	1998	0.04932243	0.058548294	0.040798327
1940	1	Deaths	1	Global	2	Female	10	25-29 years	342	Varicella and herpes zoster	3	Rate	1998	0.044412007	0.05310763	0.037847844
1941	1	Deaths	1	Global	3	Both	10	25-29 years	342	Varicella and herpes zoster	3	Rate	1998	0.046883309	0.054059347	0.040979036
1942	1	Deaths	1	Global	1	Male	11	30-34 years	342	Varicella and herpes zoster	1	Number	1998	169.7037308	199.9784848	144.3849683
1943	1	Deaths	1	Global	2	Female	11	30-34 years	342	Varicella and herpes zoster	1	Number	1998	147.3618981	180.735531	124.5811527
1944	1	Deaths	1	Global	3	Both	11	30-34 years	342	Varicella and herpes zoster	1	Number	1998	317.065629	363.1741201	278.4548695
1945	1	Deaths	1	Global	1	Male	11	30-34 years	342	Varicella and herpes zoster	2	Percent	1998	0.000264097	0.000312733	0.000224746
1946	1	Deaths	1	Global	2	Female	11	30-34 years	342	Varicella and herpes zoster	2	Percent	1998	0.000321324	0.000391676	0.00026255
1947	1	Deaths	1	Global	3	Both	11	30-34 years	342	Varicella and herpes zoster	2	Percent	1998	0.000287917	0.000329088	0.000250015
1948	1	Deaths	1	Global	1	Male	11	30-34 years	342	Varicella and herpes zoster	3	Rate	1998	0.071762262	0.084564484	0.06105577
1949	1	Deaths	1	Global	2	Female	11	30-34 years	342	Varicella and herpes zoster	3	Rate	1998	0.063258782	0.077585249	0.053479577
1950	1	Deaths	1	Global	3	Both	11	30-34 years	342	Varicella and herpes zoster	3	Rate	1998	0.06754249	0.077364691	0.059317484
1951	1	Deaths	1	Global	1	Male	12	35-39 years	342	Varicella and herpes zoster	1	Number	1998	145.9672851	171.9692407	124.7578937
1952	1	Deaths	1	Global	2	Female	12	35-39 years	342	Varicella and herpes zoster	1	Number	1998	121.7568469	144.1987633	100.9463157
1953	1	Deaths	1	Global	3	Both	12	35-39 years	342	Varicella and herpes zoster	1	Number	1998	267.724132	304.6789393	236.2361124
1954	1	Deaths	1	Global	1	Male	12	35-39 years	342	Varicella and herpes zoster	2	Percent	1998	0.000191254	0.000226427	0.000162454
1955	1	Deaths	1	Global	2	Female	12	35-39 years	342	Varicella and herpes zoster	2	Percent	1998	0.000260802	0.000313692	0.000212068
1956	1	Deaths	1	Global	3	Both	12	35-39 years	342	Varicella and herpes zoster	2	Percent	1998	0.000217644	0.000251714	0.000191059
1957	1	Deaths	1	Global	1	Male	12	35-39 years	342	Varicella and herpes zoster	3	Rate	1998	0.071070022	0.083730116	0.06074338
1958	1	Deaths	1	Global	2	Female	12	35-39 years	342	Varicella and herpes zoster	3	Rate	1998	0.060818923	0.072028914	0.050423827
1959	1	Deaths	1	Global	3	Both	12	35-39 years	342	Varicella and herpes zoster	3	Rate	1998	0.066010055	0.075121631	0.05824637
1960	1	Deaths	1	Global	1	Male	13	40-44 years	342	Varicella and herpes zoster	1	Number	1998	95.89476824	111.1592188	81.5099765
1961	1	Deaths	1	Global	2	Female	13	40-44 years	342	Varicella and herpes zoster	1	Number	1998	84.0276938	99.37610889	70.69932079
1962	1	Deaths	1	Global	3	Both	13	40-44 years	342	Varicella and herpes zoster	1	Number	1998	179.922462	204.0056868	157.4008286
1963	1	Deaths	1	Global	1	Male	13	40-44 years	342	Varicella and herpes zoster	2	Percent	1998	0.000102455	0.000118971	8.77E-05
1964	1	Deaths	1	Global	2	Female	13	40-44 years	342	Varicella and herpes zoster	2	Percent	1998	0.000158807	0.000189238	0.000134405
1965	1	Deaths	1	Global	3	Both	13	40-44 years	342	Varicella and herpes zoster	2	Percent	1998	0.000122806	0.000139426	0.000107894
1966	1	Deaths	1	Global	1	Male	13	40-44 years	342	Varicella and herpes zoster	3	Rate	1998	0.052020836	0.06030147	0.044217397
1967	1	Deaths	1	Global	2	Female	13	40-44 years	342	Varicella and herpes zoster	3	Rate	1998	0.047336871	0.055983376	0.039828352
1968	1	Deaths	1	Global	3	Both	13	40-44 years	342	Varicella and herpes zoster	3	Rate	1998	0.049723053	0.05637865	0.043499014
1969	1	Deaths	1	Global	1	Male	14	45-49 years	342	Varicella and herpes zoster	1	Number	1998	90.76799386	105.8705369	77.22185206
1970	1	Deaths	1	Global	2	Female	14	45-49 years	342	Varicella and herpes zoster	1	Number	1998	82.14462208	97.39061977	69.19283418
1971	1	Deaths	1	Global	3	Both	14	45-49 years	342	Varicella and herpes zoster	1	Number	1998	172.9126159	197.4728377	150.8463692
1972	1	Deaths	1	Global	1	Male	14	45-49 years	342	Varicella and herpes zoster	2	Percent	1998	8.45E-05	9.85E-05	7.20E-05
1973	1	Deaths	1	Global	2	Female	14	45-49 years	342	Varicella and herpes zoster	2	Percent	1998	0.000135482	0.00016071	0.000114442
1974	1	Deaths	1	Global	3	Both	14	45-49 years	342	Varicella and herpes zoster	2	Percent	1998	0.000102911	0.000116555	8.89E-05
1975	1	Deaths	1	Global	1	Male	14	45-49 years	342	Varicella and herpes zoster	3	Rate	1998	0.05793281	0.067572031	0.049286964
1976	1	Deaths	1	Global	2	Female	14	45-49 years	342	Varicella and herpes zoster	3	Rate	1998	0.054106257	0.064148349	0.045575293
1977	1	Deaths	1	Global	3	Both	14	45-49 years	342	Varicella and herpes zoster	3	Rate	1998	0.056049657	0.064010857	0.048896879
1978	1	Deaths	1	Global	1	Male	15	50-54 years	342	Varicella and herpes zoster	1	Number	1998	90.06682445	105.7871435	75.33345718
1979	1	Deaths	1	Global	2	Female	15	50-54 years	342	Varicella and herpes zoster	1	Number	1998	84.58357832	100.4416132	70.64377096
1980	1	Deaths	1	Global	3	Both	15	50-54 years	342	Varicella and herpes zoster	1	Number	1998	174.6504028	199.5078995	151.2107541
1981	1	Deaths	1	Global	1	Male	15	50-54 years	342	Varicella and herpes zoster	2	Percent	1998	7.41E-05	8.72E-05	6.09E-05
1982	1	Deaths	1	Global	2	Female	15	50-54 years	342	Varicella and herpes zoster	2	Percent	1998	0.000116714	0.0001376	9.82E-05
1983	1	Deaths	1	Global	3	Both	15	50-54 years	342	Varicella and herpes zoster	2	Percent	1998	9.00E-05	0.000102344	7.82E-05
1984	1	Deaths	1	Global	1	Male	15	50-54 years	342	Varicella and herpes zoster	3	Rate	1998	0.074632243	0.0876586	0.062423705
1985	1	Deaths	1	Global	2	Female	15	50-54 years	342	Varicella and herpes zoster	3	Rate	1998	0.07190827	0.085389892	0.060057418
1986	1	Deaths	1	Global	3	Both	15	50-54 years	342	Varicella and herpes zoster	3	Rate	1998	0.073287709	0.083718541	0.063451842
1987	1	Deaths	1	Global	1	Male	16	55-59 years	342	Varicella and herpes zoster	1	Number	1998	104.7628008	122.8399115	88.60190049
1988	1	Deaths	1	Global	2	Female	16	55-59 years	342	Varicella and herpes zoster	1	Number	1998	96.50451722	116.6017394	80.34525688
1989	1	Deaths	1	Global	3	Both	16	55-59 years	342	Varicella and herpes zoster	1	Number	1998	201.267318	228.8251654	176.0323261
1990	1	Deaths	1	Global	1	Male	16	55-59 years	342	Varicella and herpes zoster	2	Percent	1998	6.80E-05	7.92E-05	5.81E-05
1991	1	Deaths	1	Global	2	Female	16	55-59 years	342	Varicella and herpes zoster	2	Percent	1998	0.00010239	0.000122927	8.57E-05
1992	1	Deaths	1	Global	3	Both	16	55-59 years	342	Varicella and herpes zoster	2	Percent	1998	8.10E-05	9.19E-05	7.14E-05
1993	1	Deaths	1	Global	1	Male	16	55-59 years	342	Varicella and herpes zoster	3	Rate	1998	0.103321794	0.121150255	0.087383186
1994	1	Deaths	1	Global	2	Female	16	55-59 years	342	Varicella and herpes zoster	3	Rate	1998	0.094796534	0.114538066	0.078923268
1995	1	Deaths	1	Global	3	Both	16	55-59 years	342	Varicella and herpes zoster	3	Rate	1998	0.099050625	0.112612797	0.08663161
1996	1	Deaths	1	Global	1	Male	17	60-64 years	342	Varicella and herpes zoster	1	Number	1998	135.0131221	161.4235705	114.047354
1997	1	Deaths	1	Global	2	Female	17	60-64 years	342	Varicella and herpes zoster	1	Number	1998	133.3562816	158.5614247	110.530775
1998	1	Deaths	1	Global	3	Both	17	60-64 years	342	Varicella and herpes zoster	1	Number	1998	268.3694036	306.3152358	232.7879941
1999	1	Deaths	1	Global	1	Male	17	60-64 years	342	Varicella and herpes zoster	2	Percent	1998	6.67E-05	7.91E-05	5.64E-05
[truncated: 42,929 more rows]
